# Supplementary material for: Simultaneous and extensive removal of the East Asian lithospheric root
Source: Sci Rep. 2020 Mar 5;10:4128. doi: 10.1038/s41598-020-60925-3 (PMC7058094; doi:10.1038/s41598-020-60925-3)
Supplement: Supplementary file 2 — Dataset 2 - Compiled Dataset. [file 41598_2020_60925_MOESM2_ESM.xlsx]

## Sheet: Russian volcanism
Sample Number	Location	Age (Ma)	± (Ma)	Dating method	Nb (ppm)	La (ppm)	Y (ppm)	Zr (ppm)	Nb/Y	Zr/Y	ΔNb	Average ΔNb	Nb/La	Average Nb/La	87Sr/86Sr(m)	87Sr/86Sr(i)	Average 87Sr/86Sr(i)	143Nd/144Nd(m)	εNd(t)	Average εNd(t)	176Hf/177Hf(m)	εHf(t)	Average εHf(t)	Rock type	Reference
93VBS 4	Vitim Volcanic Field (Baikal Rift Zone)	10	Esin et al. (1995) gave K-Ar ages ranging from 6.6 to 10.65 Ma. To be consistent with Johnson et al. (2005) we use an average age of 10 Ma.	K-Ar	78.8	57.28	26.1	205	3.01916	7.85441	0.501268	0.254871	1.3757	1.55042	0.704183	0.704175	0.704192	0.512892	5.06	4.195	0.282987	7.8	7.52235	Melanephelinite	Johnson, J.S., Gibson, S.A., Thompson, R.N. and Nowell, G.M., 2005. Volcanism in the Vitim volcanic field, Siberia: geochemical evidence for a mantle plume beneath the Baikal rift zone. Journal of Petrology, 46(7), pp.1309-1344.
93VBS 215					50	29.82	22.5	213	2.22222	9.46667	0.212489		1.67673		0.704167	0.704146		0.512822	3.69		0.282962	6.91		Melanephelinite
93VBS 355					45.9	28.67	24	175	1.9125	7.29167	0.364974		1.60098		0.704014	0.704029		0.512872	4.66		0.282992	7.96		Basanite
93VBS 365					51.3	33.17	25	232	2.052	9.28	0.194485		1.54658		0.704101	0.704085		0.512853	4.29		0.28298	7.55		Basanite
93VBS 112					52.6	29.56	20.6	203	2.5534	9.85437	0.239351		1.77943		0.703933	0.703912		0.512868	4.58		0.282972	7.27		Melanephelinite
93VBS 268					57.6	45.26	26.4	215	2.18182	8.14394	0.330016		1.27265		0.703958	0.703945		0.512853	4.3		0.282965	7.02		Melanephelinite
93VBS 162					63.2	36.84	24.3	258	2.60082	10.6173	0.185165		1.71553		0.704033	0.704023		0.512881	4.84		0.282994	8.05		Basanite
93VBS 356					83.7	59.67	26.3	321	3.18251	12.2053	0.156595		1.40271		0.703931	0.703919		0.512859	4.42		0.282993	8.03		Nephelinite
93VBS 25					79.3	46.2	23.2	267	3.4181	11.5086	0.236621		1.71645		0.704123	0.704111		0.51287	4.63		0.283013	8.72		Nephelinite
93VBS 205					76.6	47.1	27.4	309	2.79562	11.2774	0.166239		1.62633		0.703955	0.703941		0.512864	4.51					Nephelinite
93VBS 55					36.1	21.63	21.1	157	1.7109	7.44076	0.29972		1.66898		0.704307	0.704292		0.51284	4.03		0.282971	7.21		Alkali basalt
93VBS 283					39.3	25.51	24.5	206	1.60408	8.40816	0.1698		1.54057		0.704274	0.704263		0.512816	3.56		0.282952	6.55		Alkali basalt
93VBS 63					37.6	23.37	20.8	137	1.80769	6.58654	0.425303		1.6089		0.704878	0.704868		0.512819	3.62		0.282975	7.36		Alkali basalt
93VBS 43					39.6	26.6	25.1	205	1.57769	8.16733	0.186828		1.48872		0.704036	0.704028		0.512867	4.55		0.282995	8.08		Alkali basalt
93VBS 92					28.9	19.02	19.5	145	1.48205	7.4359	0.237903		1.51945		0.704687	0.704673		0.512736	1.98		0.282932	5.85		Alkali basalt
93VBS 369					29.4	19.47	21.1	151	1.39336	7.1564	0.243051		1.51002		0.704303	0.704291		0.512843	4.08		0.282986	7.75		Tholeiitic basalt
93VBS 370					27.5	18.69	20.6	140	1.33495	6.79612	0.267525		1.47138		0.704791	0.704781		0.512845	4.12		0.282982	7.6		Tholeiitic basalt
93VBS 315					25.9	18.68	24.6	166	1.05285	6.74797	0.170353		1.38651		0.703984	0.70397		0.51287	4.59		0.282998	8.17		Tholeiitic basalt
Khi-14/1	Khilok graben (Petropavlovskii)	27	1	A combination of Rb-Sr and K-Ar	52	42	26	241	2	9.26923	0.184306		1.2381											Basanite	Vorontsov, A.A. and Yarmolyuk, V.V., 2007. The evolution of volcanism in the Tugnui-Khilok sector of the western Transbaikalia rift area in the Late Mesozoic and Cenozoic. Journal of Volcanology and Seismology, 1(4), pp.213-236.
Khi-14/2	Khilok graben (Petropavlovskii)	25	0.6		32.8	28.8	21	203	1.5619	9.66667	0.0419232		1.13889		0.704235	0.704044		0.512842	4.2					Subalakline basalt
Khi - 7/5	Khilok graben (Mali Kumyn)	26	0.7		80.3	32.3	18	210	4.46111	11.6667	0.340905		2.48607		0.704306	0.704031		0.5128	3.4					Subalakline basalt
Khi-1/7	Khilok graben (Ambon; Kiret)	33.2	0.4		50	44.8	23	210	2.17391	9.13043	0.233099		1.11607											Subalakline basalt
Khi-15/3	Khilok graben (Shibertui)	35.4	1.5		-	-	-	-	-	-	-													Basanite
Khi-18/2	Khilok graben (Shara-Gorkhon)	33	1		81.1	44.5	20	238	4.055	11.9	0.282941		1.82247		0.70444	0.704214		0.512809	3.6					Basanite
Khi-3/20	Khilok graben (Malo-Kunalei)	31.9	0.4		93.6	73.7	34	210	2.75294	6.17647	0.661575		1.27001		0.703935	0.703733		0.512885	5.1					Tephrite
Khi-3/11	Khilok graben (Malo-Kunalei)	48	2		39.7	45.7	25	236	1.588	9.44	0.0689043		0.868709		0.704375	0.704205		0.512815	3.9					Melanephelinite
Khi-3/16	Khilok graben (Malo-Kunalei)	40.7	0.4		65	30	21	230	3.09524	10.9524	0.234838		2.16667											Subalakaline basalt
Khi-12/5	Khilok graben (Petropavlovskoe)	38	1		35.2	29.3	19	168	1.85263	8.84211	0.190402		1.20137											Subalakaline basalt
Khi-12/4	Khilok graben (Motninskoe)	90	2		39.8	84.8	34	495	1.17059	14.5588	-0.424798		0.46934		0.705019	0.704906		0.512475	-2.1					Subalakaline basalt
Khi-15/2	Khilok graben (Motninskoe)	71.5	2.1		30.4	86.2	34	422	0.894118	12.4118	-0.408766		0.352668											Subalakaline basalt
Khi-13/2	Tagnui and Margentai graben	99	2		29.7	66.4	29	353	1.02414	12.1724	-0.333565		0.447289		0.70509	0.705072		0.512565	-0.2					Tephrite
Tg-1/11	Tsolgin graben (the Tugni fragment)	110	5		24.5	94.6	20	326	1.225	16.3	-0.499264		0.258985											Trachybasalt
Tg-1/12	Tsolgin graben (the Tugni fragment)	104	3		14	-	-	223	-	-	-													Trachybasalt
Tszh-3/1	Tsolgin graben (the Margentui fragment)	109	6		38.4	95.4	30	415	1.28	13.8333	-0.34337		0.402516											Trachybasalt
Tszh-4/7	Tsolgin graben (the Margentui fragment)	114	6		27.6	85.6	37	438	0.745946	11.8378	-0.447976		0.32243		0.705136	0.70485		0.512523	-0.9					Trachybasalt
Tg-22/26	Tugnui graben	129	4		25.1	67.2	25	417	1.004	16.68	-0.604883		0.373512											Trachybasalt
Khi-16/4	Khilok and Margentui graben (Shanaginskoe)	133.4	4		9	175	22	340	0.409091	15.4545	-0.931168		0.0514286											Trachybasalt
Khi-16/7	Khilok and Margentui graben (Shanaginskoe)	115.3	3.4		31.5	109.1	16	311	1.96875	19.4375	-0.439999		0.288726		0.705221	0.705107		0.512467	-1.7					Trachybasalt
Khi-17/3	Khilok and Margentui graben (Shanaginskoe)	123.4	3.7		27.7	156.7	18	370	1.53889	20.5556	-0.593617		0.176771		0.705383	0.705208		0.512463	-1.8					Trachybasalt
Khi-17/9	Khilok and Margentui graben (Meletinskoe)	127.2	3.8		20	163.9	18	653	1.11111	36.2778	-1.20875		0.122026											Trachybasalt
Mg-1/8	Khilok and Margentui graben (Margentui)	118.8	3.5		41.4	86.4	28	457	1.47857	16.3214	-0.418653		0.479167											Trachybasalt
Mg-1/12	Khilok and Margentui graben (Margentui)	122.3	3.6		24	88.3	36	468	0.666667	13	-0.574862		0.271801		0.704959	0.704757		0.512533	-0.6					Trachybasalt
Mg-4/4	Khilok and Margentui graben (Margentui)	120			27.2	94.3	29	317	0.937931	10.931	-0.282059		0.288441		0.705411	0.705245		0.512457	-2					Trachybasalt
Mg-4/7	Khilok and Margentui graben (Margentui)	135			22.7	86.8	28	409	0.810714	14.6071	-0.587098		0.261521		0.705014	0.704837		0.512549	-0.1					Subalakaline basalt
Khi-3/3	Khilok and Margentui graben (Malo-Kunalei)	133	5		29.3	82.9	17	361	1.72353	21.2353	-0.571533		0.353438		0.705553	0.705279		0.512522	-0.7					Subalakaline basalt
Khi-3/12	Khilok and Margentui graben (Malo-Kunalei)	143	6		11.6	63.8	18	293	0.644444	16.2778	-0.777077		0.181818											Subalakaline basalt
Khi-4/3	Khilok and Margentui graben (Buiskoe)	134	5		24.1	112.1	20	373	1.205	18.65	-0.618716		0.214987											Subalakaline basalt
Tg-7/10	Tugnui graben (Novospasskoe)	147	2.5		19.3	71.1	27	433	0.714815	16.037	-0.719645		0.271449											Trachybasalt
Tg-14/1	Tugnui graben (Uus'-Sukharinskoe)	154.5	3.7		5.7	22.1	15	127	0.38	8.46667	-0.461424		0.257919		0.70582	0.705809		0.51235	-4.1					Trachybasalt
Tg-21/4	Tugnui graben (Zandin)	150	3		11	72.1	13	307	0.846154	23.6154	-0.969085		0.152566											Trachandesite
Tg-21/10	Tugnui graben (Zandin)	158	4		18.7	66.9	12	351	1.55833	29.25	-0.882301		0.279522											Trachandesite
GA 1/1	Uda Sector	50.6		K-Ar	-	41	-	-	-	-	-		-		0.704719	0.704651		0.512674	1.1					Basalt	Vorontsov, A.A., Yarmolyuk, V.V. and Komaritsyna, T.Y., 2016. Late Mesozoic-Early Cenozoic rifting magmatism in the Uda sector of Western Transbaikalia. Russian Geology and Geophysics, 57(5), pp.723-744.
UE 1/1		53.3			127	115	34	396	3.73529	11.6471	0.26519		1.10435											Alkali basalt
SO 7/2		70.8			101	91	26	305	3.88462	11.7308	0.276241		1.10989		0.70393	0.703908		0.512775	3.6					Alkaline picrobasalt
SO 7/4		72.2			129	220	33	371	3.90909	11.2424	0.314425		0.586364											Alkaline picrobasalt
SO 11/5		78			26	25	21	160	1.2381	7.61905	0.139505		1.04											Trachybasalt
SO 4/8		82.9			50	39	25	248	2	9.92	0.127728		1.28205		0.704341	0.70418		0.51273	2.5					Trachybasalt
ZZ1/12		111			34	111	46	526	0.73913	11.4348	-0.423077		0.306306											Trachyandesitebasalt
SO 10/7		113			33	86	43	507	0.767442	11.7907	-0.43231		0.383721											Trachyandesitebasalt
SO 6/3		117.9			28	113	21	484	1.33333	23.0476	-0.751303		0.247788											Alkali basalt
SO 11/4		116.6			18	56	15	299	1.2	19.9333	-0.676012		0.321429											Trachybasalt
Khor 1/1		124			31	127	22	504	1.40909	22.9091	-0.722276		0.244094											Alkali basalt
SO 11/3		124			36	103	24	372	1.5	15.5	-0.369346		0.349515											Trachybasalt
SO 8/7		124.8			28	100	33	517	0.848485	15.6667	-0.625711		0.28		0.705688	0.705467		0.512477	-1.7					Trachyandesitebasalt
SO 12/1		129			32	70	34	297	0.941176	8.73529	-0.0935818		0.457143											Trachybasalt
Khor 2/1		131			33	108	24	488	1.375	20.3333	-0.633458		0.305556		0.70544	0.705335		0.51249	-1.3					Alkaline basalt
ZZ1/3		136.4			34	73	40	411	0.85	10.275	-0.273202		0.465753											Trachybasalt
ZZ1/4		138.4			37	75	42	488	0.880952	11.619	-0.360175		0.493333											Trachybasalt
ZZ1/6		137.7			35	81	39	489	0.897436	12.5385	-0.415626		0.432099											Trachyandesitebasalt
ZZ1/10		135			33	82	38	408	0.868421	10.7368	-0.300553		0.402439											Trachybasalt
SO 10/6		141.5			29	105	27	456	1.07407	16.8889	-0.58596		0.27619											Trachyandesitebasalt
SO 12/4		142.5			36	69	41	376	0.878049	9.17073	-0.164297		0.521739											Trachyandesitebasalt
SO 5/6		142.1			18	42	19	188	0.947368	9.89474	-0.194657		0.428571		0.705436	0.705173		0.512571	0.3					Trachybasalt
SO 2/1		154.2			22	81	24	510	0.916667	21.25	-0.846318		0.271605											Trachybasalt
SO 4/1		155.6			16	55	21	284	0.761905	13.5238	-0.549809		0.290909											Trachybasalt
SO 4/4		157.7			23	74	23	183	1	7.95652	0.0106114		0.310811											Trachyandesitebasalt
SO 5/2		160.5			23	87	21	490	1.09524	23.3333	-0.847007		0.264368											Trachydacite
SO 8/1		158.7			16	56	11	265	1.45455	24.0909	-0.750431		0.285714											Trachybasalt
SO 8/6		170			17	56	18	302	0.944444	16.7778	-0.636314		0.303571		0.705301	0.705018		0.512516	-0.3					Trachyandesitebasalt
SO 4/9		170.4			30	64	20	596	1.5	29.8	-0.914404		0.46875											Trachytes
SO 10/2		174.1			19	66	19	325	1	17.1053	-0.627609		0.287879											Trachyandesite
MG 3/8	Murtoi Dike (western Transbaikalia)	117	6	Rb-Sr isochron	26	118	19.2	491	1.35417	25.5729	-0.831266	-0.772657	0.220339	0.208505	0.70506	0.704907	0.705023	0.512557	0.1	-1.23333				Tephrite	Andryushchenko, S.V., Vorontsov, A.A., Yarmolyuk, V.V. and Sandimirov, I.V., 2010. Evolution of Jurassic–Cretaceous magmatism in the Khambin volcanotectonic complex (western Transbaikalia). Russian Geology and Geophysics, 51(7), pp.734-749. And references therein.
GO 1/1					26	127	18	390	1.44444	21.6667	-0.66502		0.204724		0.705328	0.705028		0.512449	-2.2					Phonotephrite
GO 1/6					29	134	17.2	457	1.68605	26.5698	-0.767955		0.216418											Phonotephrite
GO 1/5					24	125	17.2	360	1.39535	20.9302	-0.651203		0.192		0.70537	0.705135		0.51248	-1.6					Phonotephrite
GO 1/83					27	125	20.1	525	1.34328	26.1194	-0.852402		0.216											Tephriphonolite
GO 1/81					26	129	19.5	517	1.33333	26.5128	-0.868097		0.20155											Phonotephrite
Kham 3/15	Shaluta ancient volcano (Western Transbaikalia)	124	3	K-Ar	24	89	23.21	255	1.03404	10.9866	-0.243925	-0.420869	0.269663	0.243774			0.705118			-0.85				Trachybasalt
Kham 3/14					19	79	23.31	275	0.815101	11.7975	-0.406626		0.240506		0.70511	0.70502		0.512524	-0.6					Trachybasalt
Kham 3/16					23	104	22.12	379	1.03978	17.1338	-0.612057		0.221154		0.70536	0.705215		0.512494	-1.1					Phonotephrite
GO 5/3	Volcanic Field (Western Transbaikalia)	155.6	2.5	Rb-Sr isochron	16	66	15.3	338	1.04575	22.0915	-0.821484	-0.783245	0.242424	0.251803	0.704826	0.704606	0.705055	0.512564	0.7	0.226667				Basaltic trachyandesite
GO 5/4					22	71	16.28	432	1.35135	26.5356	-0.862984		0.309859		0.70588	0.705646		0.512528	0					Basaltic trachyandesite
Kham 1/6					13	64	17.06	265	0.762016	15.5334	-0.665268		0.203125		0.705153	0.704912		0.512523	-0.02					Trachybasalt
TG 13/9	Monostoiskii area (Kharitonovo association)	194.3		Rb-Sr isochron	15.14	44.4	29	302	0.522069	10.4138	-0.496081	-0.607467	0.340991	0.298074	0.70566	0.70534	0.705548	0.512509	-0.5	0.02				Trachybasalt	Vorontsov, A.A., Yarmolyuk, V.V., Lykhin, D.A., Dril, S.I., Tatarnikov, S.A. and Sandimirova, G.P., 2007. Magmatic sources and geodynamics of the early Mesozoic Northern Mongolia-Western Transbaikalia rift zone. Petrology, 15(1), pp.35-57, and references therein.
TG 13/11					10.34	34.9	30	263	0.344667	8.76667	-0.532843		0.296275		0.70563	0.70526		0.512553	0.1
TG 13/12					11.15	35.4	30	264	0.371667	8.8	-0.503253		0.314972		0.70568	0.70528		0.512556	0.1
TG 13/13					22.44	83.5	30	451	0.748	15.0333	-0.646045		0.268743		0.70534	0.70499		0.512553	0.6
TG 13/17					27.65	87.2	22	642	1.25682	29.1818	-0.973743		0.317087		0.71127	0.70724
TG 13/19					9.94	39.7	21	207	0.473333	9.85714	-0.492835		0.250378		0.70534	0.70518		0.512524	-0.2
B 163/11*	Kharitonovo Massif (Kharitonovo association)	209		Rb-Sr isochron	16	30	41	370	0.390244	9.02439	-0.503066	-0.44862	0.533333	0.419444	0.704688	0.70436	0.70451	0.512671	2.5	2.15				Basaltic dike
C336/1*					11	36	30	230	0.366667	7.66667	-0.394173		0.305556		0.704889	0.70466		0.512634	1.8					Basaltic Dike
TG 16/2	Ust Sukharinskii and Ulantui fields (Kharitonovo association)	209			6.92	24.1	31	166	0.223226	5.35484	-0.310449		0.287137		0.704977	0.70482		0.51259	0.8					Teschenite
TsKh 1/1	Saranskii field (Tsagan-Khurtei association)	209.3		Rb-Sr isochron	11.3	47.3	-	325				-0.50128	0.238901	0.245128	0.704928	0.70474	0.704404	0.512573	0.8	1.7				Trachybasalt
TsKh 1/2					14.7	47.2	53	409	0.277358	7.71698	-0.520858		0.311441		0.70514	0.7044								Trachybasaltic andesite
TsKh 1/5					-	-	-	-	-	-	-		-		0.70413	0.70399								Trachybasalt
TsKh 1/6					5.44	34.2	23	177	0.236522	7.69565	-0.58772		0.159064		0.704553	0.70444		0.512632	2					Trachybasalt
TsKh 1/7					10.79	39.8	30	228	0.359667	7.6	-0.395262		0.271106		0.70452	0.70445		0.512646	2.3					Trachybasalt
TsKh 7/5	Zunnemetei field (Tsagan-Khurtei association)	211.5		Rb-Sr isochron	15	43.1	26	258	0.576923	9.92308	-0.412443	-0.415438	0.348028	0.333164	0.70552	0.70484	0.70515	0.512513	0	0.866667				Trachybasalt
TsKh 7/8					28.6	89.9	36	437	0.794444	12.1389	-0.44156		0.318131					0.512596	1.8					Trachybasalt
TsKh 7/10					6.1	18.3	20	139	0.305	6.95	-0.392311		0.333333		0.70649	0.70546		0.512573	0.8					Trachybasaltic andesite

## Sheet: Mongolian volcanism
Sample Number	Location	Age (Ma)	± (Ma)	Dating method	Nb (ppm)	La (ppm)	Y (ppm)	Zr (ppm)	Nb/Y	Zr/Y	ΔNb	Average ΔNb	Nb/La	Average Nb/La	87Sr/86Sr(m)	87Sr/86Sr(i)	Average 87Sr/86Sr(i)	143Nd/144Nd(m)	εNd(t)	Average εNd(t)	176Hf/177Hf(m)	εHf(t)	Longitude	Latitude	Reference	Rock type
TCS 4.1	Khentii area	120.69	0.35	40Ar/39Ar	35.28	99.873	44.33	631.595	0.795849	14.2476	-0.574352		0.353249		0.705776	0.705585		0.512562	-0.1		0.282798	2.9	111°29'20.60"E	47°53'37.60"N	Sheldrick, T.C., Barry, T.L., Millar, I.L., Barfod, D.N., Halton, A.M. and Smith, D.J., 2019. Evidence for southward subduction of the Mongol-Okhotsk oceanic plate: implications from Mesozoic adakitic lavas from Mongolia. Gondwana Research. DOI: https://doi.org/10.1016/j.gr.2019.09.007	Trachybasalt
TCS 7.1	Khentii area	138.4	2.8	40Ar/39Ar	21.6098	76.32	15.9128	482.696	1.35802	30.3339	-0.972398		0.283147		0.705948	0.705555		0.512589	0.8		0.282811	3.8	111°42'2.20"E	48°18'50.80"N		Low-Si adakite
TCS 7.7	Khentii area	138.79	0.39	40Ar/39Ar	28.376	93.56	21.7446	524.821	1.30497	24.1357	-0.799107		0.303292		0.705761	0.705462		0.512594	0.9		0.282801	3.4				Low-Si adakite
TCS 18.1	Dashbalbar area	152.9	0.4	40Ar/39Ar	13.53	54.8908	20	871	0.6765	43.55	-1.57659		0.24649		0.713589	0.708025		0.512418	-2.6		0.282793	3	113°47'38.30"E	49°31'28.60"N	This study. *Note, we exclude sample TCS 18.1 from the manuscript data set due to evolved nature.	Trachydacite
TCS 22.1	North of Choybalson	158.4	0.4	40Ar/39Ar	18.6039	66.302	21.8031	362.758	0.853272	16.6379	-0.673424		0.280594		0.705501	0.705071		0.512595	1.1		0.28276	2.5	113°47'2.80"E	48°52'60.00"N		Trachyandesite
TCS 25.2	Choybalson area	160	3.2	40Ar/39Ar	20.3694	76.6083	30.9381	475.659	0.658392	15.3745	-0.720174		0.26589		0.705984	0.705247		0.512531	-0.1		0.282748	2	114°34'26.20"E	48°39'47.30"N		Trachyandesite
TCS 31.1	Baruun-Urt area	171	0.5	40Ar/39Ar	16.6486	55.2457	33.7837	340.426	0.492801	10.0766	-0.493694		0.301356		0.705978	0.705692		0.512563	0.5		0.282799	3.9	113° 9'21.30"E	46°40'59.20"N		Trachyandesite
TCS 33.1	Uulbayan area	132.4	0.4	40Ar/39Ar	28.5447	82.0206	28.5628	513.835	0.999368	17.9897	-0.669919		0.348019		0.705706	0.705274		0.512604	1		0.282842	4.8	112°26'0.40"E	46°36'31.50"N		Trachyandesite
TB95-6.3.3 (‡)	Tsost Magmatic Field (Gobi Altai)	106.6	0.3	40Ar/39Ar	37.7	27.0579	26.9	162.7	1.40149	6.04833	0.385849		1.39331										~102°11'45.10"E	~44°16'23.00"N	Sheldrick, T.C., Barry, T.L., Van Hinsbergen, D.J. and Kempton, P.D., 2018. Constraining lithospheric removal and asthenospheric input to melts in Central Asia: A geochemical study of Triassic to Cretaceous magmatic rocks in the Gobi Altai (Mongolia). Lithos, 296, pp.297-315.	Trachybasalt
TB95-7.1.6 (†)	Tsost Magmatic Field (Gobi Altai)	107.35	0.3	40Ar/39Ar	50.7	32.6	30	232.6	1.69	7.75333	0.260069		1.55521		0.703724	0.70343		0.512761	3.4		0.282966	8				Basaltic trachyandesite
TB95-9.5.2	Tsost Magmatic Field (Gobi Altai)	99.29	0.3	40Ar/39Ar	21.7	22.6	39.5	200.8	0.549367	5.08354	0.124023		0.960177													Basaltic trachyandesite
TB95-8.2 (†)	Tsagaan Tsav (Gobi Altai)	120.37	0.3	40Ar/39Ar	31.7	72.1	47.3	460.1	0.67019	9.72727	-0.330745		0.439667		0.705695	0.70535		0.512616	0.9		0.282844	4.1	~102°30'7.17"E	~44°18'36.43"N		Basaltic trachyandesite
TB95-8.7 (‡)	Tsagaan Tsav (Gobi Altai)	119.73	0.3	40Ar/39Ar	34.8	89.4244	50.1	483.8	0.694611	9.65669	-0.309129		0.389155													Basaltic trachyandesite
TB95-11.6 (‡)	Tsagaan Tsav (Gobi Altai)	117.68	0.3	40Ar/39Ar	41.2	78.4797	40.1	460.4	1.02743	11.4813	-0.28343		0.524976													Trachandesite
JB7	Jaran Bogd (Gobi Altai)	124.15	0.35	40Ar/39Ar	19.23	36.29	33.45	244.92	0.574888	7.32197	-0.160503		0.529898										~100°46'56.10"E	~44°49'40.94"N		Trachybasalt
JB12 (‡)	Jaran Bogd (Gobi Altai)	123.19	0.7	40Ar/39Ar	36.99	74.5728	51.76	562.91	0.714645	10.8754	-0.395884		0.496025													Basaltic trachyandesite
JB26	Jaran Bogd (Gobi Altai)	118.2	0.8	40Ar/39Ar	12.14	16.4	21.65	123.41	0.560739	5.70023	0.0374473		0.740244													Basaltic trachyandesite
JB57	Jaran Bogd (Gobi Altai)	124.7	0.8	40Ar/39Ar	12.68	20.66	22.11	126.3	0.573496	5.71235	0.0454465		0.613746													Basaltic trachyandesite
JB94	Jaran Bogd (Gobi Altai)	121.9	0.8	40Ar/39Ar	22.02	25.8	28.67	197.56	0.76805	6.89083	0.0159087		0.853488													Basaltic trachyandesite
BU23	Bulgantiin Uul (Gobi Altai)	124.3	0.9	40Ar/39Ar	29.7	76.8	52.07	492.58	0.570386	9.45996	-0.377538		0.386719										~101°57'35.96"E	~44°45'51.99"N		Trachybasalt
BU56	Bulgantiin Uul (Gobi Altai)	122.7	1.4	40Ar/39Ar	42.04	97.23	56.33	633.27	0.746316	11.2421	-0.404707		0.432377													Basaltic trachyandesite
DB3	Dulaan Bogd (Gobi Altai)	218.5	1.5	40Ar/39Ar	24.9	73.23	38.02	450.98	0.654918	11.8617	-0.506171		0.340025										~101° 1'52.33"E	~44°54'4.40"N		Basaltic trachyandesite
8/112	Dych Gol area	104.7	0.3	40Ar/39Ar	71.6	72.23	24.5	312.1	2.92245	12.7388	0.0839018		0.991278		0.704345	0.704205		0.512709	2.53779				115° 0.110'E	50° 0.030'N	Dash, B., Yin, A., Jiang, N., Tseveendorj, B. and Han, B., 2015. Petrology, structural setting, timing, and geochemistry of Cretaceous volcanic rocks in eastern Mongolia: Constraints on their tectonic origin. Gondwana Research, 27(1), pp.281-299.	Basanite
4/1	Tsagandelger area	114.3	0.7	40Ar/39Ar	20.8	75.64	30.5	427.5	0.681967	14.0164	-0.627778		0.274987		0.706532	0.705928		0.512501	-1.44879				109° 46.550'E	46° 10.580'N		Absarokite
TB95-12.7.2	Gobi Altai (Sevrei Plateau)	32.8	0.1	40Ar/39Ar	52.3	29.8	19	214	2.75263	11.2632	0.160561		1.75503		0.704584	0.704491		0.512265	-6.98				102° 9.210'E	43° 30.210'N	Barry, T.L., Saunders, A.D., Kempton, P.D., Windley, B.F., Pringle, M.S., Dorjnamjaa, D. and Saandar, S., 2003. Petrogenesis of Cenozoic basalts from Mongolia: evidence for the role of asthenospheric versus metasomatized lithospheric mantle sources. Journal of Petrology, 44(1), pp.55-91.	Basaltic trachyandesite
TB95-2.1	Gobi Altai (Bogd Plateau)	30.5	0.1	40Ar/39Ar	51	30	17	230	3	13.5294	0.0450657		1.7												Barry, T.L., 1999. Origins of Cenozoic basalts in Mongolia: a chemical and isotope study (Doctoral dissertation, Geology).	Basaltic trachyandesite
TB95-12.2	Gobi Altai (Sevrei Plateau)	33	0.1	40Ar/39Ar	55.3	30.3	20	217	2.765	10.85	0.19367		1.82508		0.704492	0.704421		0.512344	-5.45		0.282772	0.18	102° 10.630'E	43° 3.650'N	Barry, T.L., Saunders, A.D., Kempton, P.D., Windley, B.F., Pringle, M.S., Dorjnamjaa, D. and Saandar, S., 2003. Petrogenesis of Cenozoic basalts from Mongolia: evidence for the role of asthenospheric versus metasomatized lithospheric mantle sources. Journal of Petrology, 44(1), pp.55-91.	Basaltic trachyandesite
MN-10.1.1	Tariat-Chuloot Formation	0.57	0.01	40Ar/39Ar	42.8	42.06	19	247	2.25263	13	-0.0460811		1.01759		0.704864	0.704864		0.512556	-1.6				100° 26.400'E	48° 13.050'N		Trachybasalt
MN-11.2.2	Tariat-Morun Formation	5.88	0.02	40Ar/39Ar	44.8	26.36	18	210	2.48889	11.6667	0.0874677		1.69954		0.704458	0.704458		0.512702	1.25		0.282992	7.89	100° 28.750'E	48° 16.500'N		Basaltic trachyandesite
YUKH-12/9	Lower Orkhon River (Khangai Plateau)	3.94	0.1	K-Ar	41.2755	18.6292	13.3761	147.759	3.08576	11.0465	0.226371		2.21563										103° 10.700'E	48° 33.916'N	Yarmolyuk, V.V., Kudryashova, E.A., Kozlovsky, A.M., Lebedev, V.A. and Savatenkov, V.M., 2015. Late Mesozoic–Cenozoic intraplate magmatism in Central Asia and its relation with mantle diapirism: Evidence from the South Khangai volcanic region, Mongolia. Journal of Asian Earth Sciences, 111, pp.604-623. And references therein (see Appendix A)	Basaltic trachyandesite
YUKH-12/20	Lower Orkhon River (Khangai Plateau)	3.35	0.12	K-Ar	52.7449	20.8286	17.1659	162.08	3.07265	9.44197	0.355392		2.53233		0.704116	0.704116		0.512459	-3.48282				103° 2.762'E	48° 38.731'N		Basaltic trachyandesite
YUKH-12/30	Lower Orkhon River (Khangai Plateau)	2.76	0.08	K-Ar	41.8268	24.1896	14.5906	208.306	2.86669	14.2767	-0.0195073		1.72912		0.704682	0.704678		0.51257	-1.30262				102° 49.820'E	48° 36.419'N		Basaltic trachyandesite
YUKH-12/7	Lower Orkhon River (Khangai Plateau)	4.62	0.1	K-Ar	47.3715	24.9121	12.9315	217.454	3.66326	16.8158	-0.0495087		1.90155		0.704176	0.704167		0.512501	-2.63966				103° 9.698'E	48° 48.686'N		Basaltic trachyandesite
YUKH-12/15	Lower Orkhon River (Khangai Plateau)	4.6	0.2	K-Ar	53.888	24.6433	16.2191	206.295	3.3225	12.7192	0.140898		2.18672										103° 12.551'E	48° 46.315'N		Basaltic trachyandesite
YUKH-12/28	Lower Orkhon River (Khangai Plateau)	5.3	0.15	K-Ar	46.2977	22.415	15.8873	179.999	2.91414	11.3298	0.180406		2.06548										102° 44.773'E	48° 41.426'N		Basaltic trachyandesite
YUKH-12/37	Lower Orkhon River (Khangai Plateau)	5	0.2	K-Ar	55.6	32.9	18.3	207	3.03825	11.3115	0.199867		1.68997		0.704307	0.7043		0.512444	-3.75647				103° 1.892'E	48° 34.020'N		Trachybasalt
YUKH-12/39	Lower Orkhon River (Khangai Plateau)	5.3	0.2	K-Ar	54.1	29.8	18.7	190	2.89305	10.1604	0.268085		1.81544										103° 3.092'E	48° 31.505'N		Trachybasalt
YUKH-12/10	Lower Orkhon River (Khangai Plateau)	5.7	0.3	K-Ar	44.2239	21.406	14.8047	175.396	2.98716	11.8474	0.153905		2.06596										103° 10.450'E	48° 34.336'N		Basaltic trachyandesite
YUKH-12/11	Lower Orkhon River (Khangai Plateau)	5.62	0.15	K-Ar	40.4094	20.0857	13.7913	161.962	2.93007	11.7438	0.152845		2.01185										103° 10.457'E	48° 35.697'N		Basaltic trachyandesite
YUKH-12/18	Lower Orkhon River (Khangai Plateau)	6.33	0.15	K-Ar	63.7612	33.325	19.0786	183.79	3.34203	9.6333	0.375162		1.91331		0.704226	0.704226		0.512359	-5.41222				102° 51.289'E	48° 47.116'N		Trachybasalt
YUKH-12/25	Lower Orkhon River (Khangai Plateau)	7.1	0.2	K-Ar	51.4531	24.9839	15.1722	180.36	3.39128	11.8875	0.206188		2.05945										103° 0.392'E	48° 45.099'N		Basaltic trachyandesite
YUKH-12/32	Lower Orkhon River (Khangai Plateau)	5.64	0.14	K-Ar	51.8432	26.8789	13.9502	215.724	3.71632	15.4639	0.0266205		1.92877		0.70438	0.704372		0.512468	-3.26243				102° 36.851'E	48° 43.123'N		Basaltic trachyandesite
YUKH-12/47	Lower Orkhon River (Khangai Plateau)	6	0.2	K-Ar	74.1	32.7	19	218	3.9	11.4737	0.296435		2.26606										103° 15.160'E	49° 1.225'N		Trachybasalt
YUKH-12/43	Lower Orkhon River (Khangai Plateau)	11.2	0.3	K-Ar	65.2	31.7	17.7	236	3.68362	13.3333	0.146392		2.05678										103° 26.064'E	48° 14.873'N		Basaltic trachyandesite
YUKH-12/44	Lower Orkhon River (Khangai Plateau)	11.1	0.3	K-Ar	60.3	32	16.8	245	3.58929	14.5833	0.060403		1.88437		0.704329	0.704304		0.512276	-6.99933				103° 30.116'E	48° 15.028'N		Basaltic trachyandesite
YUKH-12/53	Lower Orkhon River (Khangai Plateau)	10.8	0.3	K-Ar	74.4	35.1	17.9	238	4.15642	13.2961	0.20117		2.11966										103° 46.418'E	48° 11.326'N		Basaltic trachyandesite
YUKH-12/55	Lower Orkhon River (Khangai Plateau)	13	0.4	K-Ar	65	29.5	17.1	222	3.80117	12.9825	0.182272		2.20339										103° 50.727'E	48° 6.856'N		Basaltic trachyandesite
YUKH-13/2	Khanui River (Khangai Plateau)	0.94	0.04	K-Ar	39.1903	19.728	14.9423	175.73	2.62278	11.7606	0.103539		1.98653		0.704192	0.704191		0.512592	-0.89114				102° 4.521'E	48° 53.372'N		Basaltic trachyandesite
YUKH-13/7	Khanui River (Khangai Plateau)	0.92	0.035	K-Ar	40.0494	20.7158	14.065	168.006	2.84745	11.945	0.126261		1.93328										102° 6.748'E	48° 54.950'N		Basaltic trachyandesite
YUKH-13/8	Khanui River (Khangai Plateau)	0.97	0.05	K-Ar	40.7934	22.2086	15.9934	184.573	2.55064	11.5405	0.107174		1.83683		0.704224	0.704222		0.512576	-1.20448				102° 9.932'E	48° 59.109'N		Basaltic trachyandesite
YUKH-13/11	Khanui River (Khangai Plateau)	3.81	0.11	K-Ar	50.4798	21.6575	15.8755	211.037	3.17972	13.2932	0.0850189		2.33082		0.704139	0.704133		0.512662	0.501287				101° 23.987'E	48° 50.350'N		Basaltic trachyandesite
YUKH-13/15	Khanui River (Khangai Plateau)	3.41	0.12	K-Ar											0.70426	0.70426		0.512616	-0.343584				101° 42.904'E	48° 50.773'N		Basaltic trachyandesite
YUKH-13/21	Khanui River (Khangai Plateau)	3.3	0.1	K-Ar	47.5	26.5	18	213	2.63889	11.8333	0.101055		1.79245										101° 55.587'E	48° 58.459'N		Basaltic trachyandesite
YUKH-11/1	Ugii Lake (Khangai Plateau)	14.6	0.4	K-Ar	73.6167	35.7518	17.9737	271.54	4.0958	15.1076	0.0882837		2.05911		0.705134	0.705104		0.512203	-8.33715				102° 59.558'E	47° 51.475'N		Phonotephrite
YUKH-11/2	Ugii Lake (Khangai Plateau)	15.2	0.4	K-Ar	79.0842	30.3806	16.1854	278.642	4.88613	17.2156	0.0559953		2.60311		0.70453	0.704483		0.512279	-6.7816				103° 3.322'E	47° 53.156'N		Phonotephrite
TSM-4/6	Tariat (Khangai Plateau)	0.46	0.06	K-Ar	55.152	42.105	19.161	253.709	2.87835	13.2409	0.0450609		1.30987										99° 56.421'E	48° 7.107'N		Basanite
YUKH-14/14	Tariat (Khangai Plateau)	0.47	0.04	K-Ar	36.1153	23.1872	15.5371	169.512	2.32446	10.9102	0.113686		1.55756										99° 57.018'E	48° 6.628'N		Basanite
YUKH-14/23	Tariat (Khangai Plateau)	0.435	0.025	K-Ar	53.4	47.1	18.9	239	2.8254	12.6455	0.0753621		1.13376		0.704665	0.704665		0.512584	-1.04246				99° 47.974'E	48° 0.680'N		Basanite
YUKH-14/24	Tariat (Khangai Plateau)	0.43	0.035	K-Ar	60.5	57.8	19.9	297	3.0402	14.9246	-0.0309922		1.04671		0.70475	0.70475		0.512595	-0.828009				99° 44.660'E	48° 7.224'N		Phonotephrite
TSM-4/8	Tariat (Khangai Plateau)	0.51	0.04	K-Ar	46.7511	31.5781	19.757	253.741	2.3663	12.8431	-0.0145752		1.48049										100° 7.960'E	48° 8.427'N		Basaltic trachyandesite
TSM-4/10	Tariat (Khangai Plateau)	0.57	0.06	K-Ar	33.2356	24.3132	17.7758	186.791	1.86971	10.5082	0.0504409		1.36698		0.704549	0.704549		0.512628	-0.180766				100° 16.484'E	48° 8.366'N		Basaltic trachyandesite
TSM-4/12	Tariat (Khangai Plateau)	0.36	0.055	K-Ar	35.6984	25.6589	17.875	190.313	1.99712	10.6469	0.068135		1.39127										100° 25.450'E	48° 12.005'N		Trachybasalt
TSM-4/14	Tariat (Khangai Plateau)	0.6	0.06	K-Ar	55.4302	29.7453	18.5064	244.767	2.99518	13.2261	0.0632761		1.86349										100° 1.696'E	48° 6.802'N		Basaltic trachyandesite
YUKH-7/8	Tariat (Khangai Plateau)	0.4	0.045	K-Ar	46.9811	28.4302	17.5025	212.882	2.68426	12.163	0.0855486		1.65251		0.704525	0.704524		0.512636	-0.0194745				100° 27.657'E	48° 18.893'N		Trachybasalt
YUKH-7/9	Tariat (Khangai Plateau)	0.58	0.03	K-Ar	50.369	30.4558	18.721	253.89	2.69051	13.5618	-0.0042148		1.65384		0.704479	0.704477		0.512654	0.333963				99° 59.430'E	48° 2.312'N		Basaltic trachyandesite
YUKH-7/10	Tariat (Khangai Plateau)	0.525	0.03	K-Ar	46.1704	31.3657	19.315	249.73	2.39039	12.9293	-0.0157563		1.472		0.704518	0.704517		0.512646	0.177909				100° 3.485'E	48° 2.833'N		Basaltic trachyandesite
YUKH-7/12	Tariat (Khangai Plateau)	0.63	0.05	K-Ar	54.4554	28.225	17.7367	231.902	3.07022	13.0747	0.0836203		1.92933		0.704349	0.704347		0.512614	-0.461651				100° 1.519'E	48° 7.111'N		Basaltic trachyandesite
YUKH-14/7	Tariat (Khangai Plateau)	0.75	0.04	K-Ar	33.3442	19.8023	16.7257	175.256	1.99359	10.4783	0.0806796		1.68385										100° 31.153'E	48° 24.174'N		Trachybasalt
YUKH-14/13	Tariat (Khangai Plateau)	0.74	0.03	K-Ar	50.8513	24.01	14.7315	199.246	3.45188	13.5252	0.106261		2.11792		0.704215	0.704215		0.51261	-0.527626				100° 3.178'E	48° 6.395'N		Basaltic trachyandesite
YUKH-14/22	Tariat (Khangai Plateau)	1.21	0.05	K-Ar	25.6	19.3	18	174	1.42222	9.66667	0.00123611		1.32642										100° 2.782'E	48° 11.974'N		Basaltic trachyandesite
YUKH-14/18	Tariat (Khangai Plateau)	2.3	0.1	K-Ar	39	27.5	16.9	216	2.30769	12.7811	-0.0214308		1.41818		0.704658	0.704658		0.51265	0.291802				100° 27.793'E	48° 2.918'N		Basaltic trachyandesite
YUKH-14/19	Tariat (Khangai Plateau)	1.95	0.06	K-Ar	81.4	81.5	22.7	349	3.5859	15.3744	0.0159434		0.998773										100° 28.217'E	48° 4.012'N		Phonotephrite
YUKH-7/14	Tariat (Khangai Plateau)	4.55	0.15	K-Ar	99.8095	77.5032	25.5383	348.204	3.90822	13.6345	0.153469		1.28781		0.704056	0.704052		0.51267	0.744226				100° 23.058'E	48° 10.453'N		Foidite
YUKH-7/3	Tariat (Khangai Plateau)	7.1	0.2	K-Ar	60.3761	35.4407	20.4301	181.8	2.95525	8.89864	0.387893		1.70358		0.70404	0.704024		0.51275	2.37179				100° 28.060'E	48° 19.334'N		Basanite
YUKH-7/5	Tariat (Khangai Plateau)	6	0.2	K-Ar	46.5439	22.7285	16.4313	192.5	2.83264	11.7154	0.140174		2.04782		0.704387	0.704376		0.512697	1.30502				100° 27.890'E	48° 19.392'N		Basaltic trachyandesite
YUKH-14/2	Tariat (Khangai Plateau)	6.27	0.16	K-Ar	42.1882	19.7687	15.0259	194.225	2.8077	12.9261	0.0543346		2.13409		0.704154	0.704154		0.512699	1.34281				100° 31.678'E	48° 24.420'N		Basaltic trachyandesite
YUKH-14/17	Tariat (Khangai Plateau)	6	0.2	K-Ar	43.6	23.1	16.9	207	2.57988	12.2485	0.0624792		1.88745										100° 33.017'E	48° 22.628'N		Basaltic trachyandesite
YUKH-10/14	Upper Orkhon River (Khangai Plateau)	0.07	0.045	K-Ar	33.1	21.9	14.6	155	2.26712	10.6164	0.125596		1.51142		0.704711	0.704711		0.512377	-5.08956				101° 51.692'E	46° 42.911'N		Basaltic trachyandesite
YUKH-10/15	Upper Orkhon River (Khangai Plateau)	0.045	0.045	K-Ar	30.9	22.5	14.7	156	2.10204	10.6122	0.0930912		1.37333										101° 48.053'E	46° 42.587'N		Basaltic trachyandesite
YUKH-10/18	Upper Orkhon River (Khangai Plateau)	0.05	0.02	K-Ar	48.1	31.2	16.1	219	2.98758	13.6025	0.0387722		1.54167		0.704583	0.704583		0.51243	-4.05619				101° 47.680'E	46° 38.786'N		Phonotephrite
YUKH-10/20	Upper Orkhon River (Khangai Plateau)	0.05	0.03	K-Ar	52.7667	34.8667	18.3	228.333	2.88342	12.4772	0.0953616		1.51338		0.704491	0.704491		0.512303	-6.53357				101° 47.116'E	46° 38.241'N		Basaltic trachyandesite
TSM-2/4	Upper Orkhon River (Khangai Plateau)	1.25	0.1	K-Ar	37.8171	27.075	16.1432	187.532	2.34261	11.6168	0.0647353		1.39676										100° 49.112'E	46° 25.341'N		Basaltic trachyandesite
TSM-2/6	Upper Orkhon River (Khangai Plateau)	0.12	0.02	K-Ar	34.2	23.45	16.8	166.5	2.03571	9.91071	0.136195		1.45842		0.704464	0.704464		0.512413	-4.38605				101° 44.115'E	46° 22.030'N		Basaltic trachyandesite
TSM-2/10	Upper Orkhon River (Khangai Plateau)	0.14	0.02	K-Ar	32.6	23.35	17.05	160	1.91202	9.38416	0.154494		1.39615		0.704504	0.704504		0.512418	-4.28802				101° 40.455'E	46° 19.310'N		Basaltic trachyandesite
YUKH-10/5	Upper Orkhon River (Khangai Plateau)	0.25	0.045	K-Ar	32.7786	22.4815	13.8832	149.71	2.36103	10.7835	0.130198		1.45803		0.704469	0.704468		0.512362	-5.36914				102° 8.063'E	46° 30.419'N		Basanite
YUKH-10/7	Upper Orkhon River (Khangai Plateau)	0.22	0.03	K-Ar	19.033	16.3462	12.6566	109.285	1.5038	8.63468	0.119599		1.16437		0.704637	0.704636		0.512328	-6.03453				102° 29.923'E	46° 55.813'N		Basaltic trachyandesite
YUKH-10/12	Upper Orkhon River (Khangai Plateau)	0.14	0.03	K-Ar	26.3	20.4	16.4	146	1.60366	8.90244	0.122055		1.28922		0.704605	0.704605		0.512328	-6.04607				102° 0.452'E	46° 47.781'N		Basaltic trachyandesite
YUKH-10/25	Upper Orkhon River (Khangai Plateau)	2.32	0.14	K-Ar	47.8	34.7	18.7	200	2.55615	10.6952	0.171545		1.37752		0.704814	0.704814		0.512308	-6.37911				101° 46.106'E	46° 47.591'N		Basaltic trachyandesite
YUKH-10/27	Upper Orkhon River (Khangai Plateau)	2.41	0.12	K-Ar	23	15.7	15.4	108.667	1.49351	7.05628	0.284942		1.46497		0.704878	0.704878		0.512296	-6.61094				101° 44.558'E	46° 46.709'N		Basaltic trachyandesite
YUKH-10/32	Upper Orkhon River (Khangai Plateau)	3.24	0.17	K-Ar	10.7	10.1	14.5	91.3	0.737931	6.29655	0.0737384		1.05941										101° 40.394'E	46° 49.801'N		Andesite
YUKH-10/33	Upper Orkhon River (Khangai Plateau)	2.93	0.1	K-Ar	50.1	28.1	21.1	193	2.37441	9.14692	0.269908		1.78292		0.704581	0.704581		0.512395	-4.66669				101° 31.627'E	46° 53.054'N		Trachybasalt
YUKH-10/36	Upper Orkhon River (Khangai Plateau)	2.99	0.1	K-Ar	31.4	18.6	14.8	168	2.12162	11.3514	0.0409766		1.68817										101° 29.965'E	46° 51.148'N		Trachyandesite
YUKH-10/38	Upper Orkhon River (Khangai Plateau)	3.17	0.17	K-Ar	11.4	9.65	13.8	90.5	0.826087	6.55797	0.0888283		1.18135										101° 24.284'E	46° 51.686'N		Andesite
YUKH-10/10	Upper Orkhon River (Khangai Plateau)	7.6	0.2	K-Ar	64.2	29.6	17.4	197	3.68966	11.3218	0.283465		2.16892										102° 32.951'E	46° 58.203'N		Trachybasalt
YUKH-10/11	Upper Orkhon River (Khangai Plateau)	7.7	0.2	K-Ar	68.9	32.7	17.2	202	4.00581	11.7442	0.288631		2.10703		0.704387	0.704387		0.512308	-6.24418				102° 22.000'E	46° 54.574'N		Trachybasalt
TSM-4/1	Upper Orkhon River (Khangai Plateau)	7.8	0.3	K-Ar	65.7783	36.6351	18.964	202.771	3.46859	10.6924	0.304329		1.7955		0.704384	0.704384		0.512309	-6.22217				102° 40.319'E	47° 19.523'N		Trachybasalt
YUKH-10/35	Upper Orkhon River (Khangai Plateau)	20.4	0.4	K-Ar	90.6	37.8	23.5	248	3.85532	10.5532	0.361163		2.39683		0.703999	0.703974		0.512526	-1.68173				101° 30.229'E	46° 51.610'N		Trachybasalt
YUKH-10/39	Upper Orkhon River (Khangai Plateau)	20	0.5	K-Ar	73.4	33.1	23.2	213	3.16379	9.18103	0.391456		2.21752		0.703903	0.70388		0.512536	-1.49562				101° 32.683'E	46° 53.953'N		Basalt
YUKH-20/6	Khangai Range Wathershed (Khangai Plateau)	2.1	0.1	K-Ar											0.704228	0.704226		0.512742	2.04165				99° 41.976'E	47° 8.072'N		Trachybasalt
YUKH-20/9	Khangai Range Wathershed (Khangai Plateau)	2.7	0.1	K-Ar																			99° 44.542'E	47° 8.325'N		Trachybasalt
YUKH-20/1	Khangai Range Wathershed (Khangai Plateau)	4.5	0.2	K-Ar	26.0238	21.5857	24.1808	144.692	1.07622	5.98378	0.280107		1.2056		0.704207	0.704202		0.512789	2.96839				99° 42.793'E	47° 3.651'N		Basalt
YUKH-20/2	Khangai Range Wathershed (Khangai Plateau)	4.3	0.2	K-Ar	26.4156	23.1712	23.3774	156.032	1.12996	6.67447	0.210184		1.14002										99° 42.640'E	47° 4.179'N		Basalt
YUKH-20/5	Khangai Range Wathershed (Khangai Plateau)	4	0.15	K-Ar	35.5707	25.134	21.5096	164.638	1.65371	7.65414	0.261378		1.41524										99° 41.081'E	47° 6.481'N		Trachybasalt
YUKH-6/12	Khangai Range Wathershed (Khangai Plateau)	4.8	0.2	K-Ar	32.8046	24.9554	20.7007	175.332	1.58471	8.46983	0.158429		1.31453		0.704138	0.704133		0.512742	2.06719				99° 59.016'E	47° 17.127'N		Basalt
YUKH-20/12	Khangai Range Wathershed (Khangai Plateau)	5	0.2	K-Ar	26.9762	22.2577	23.6745	130.993	1.13946	5.53309	0.370202		1.21199										99° 52.921'E	47° 12.418'N		Basalt
YUKH-6/4	Khangai Range Wathershed (Khangai Plateau)	9.6	0.3	K-Ar	35.4419	22.1855	19.52	181.157	1.81567	9.28059	0.141293		1.59752		0.704377	0.704361		0.512539	-1.85821				100° 13.978'E	47° 20.661'N		Basaltic trachyandesite
YUKH-6/8	Khangai Range Wathershed (Khangai Plateau)	8.75	0.25	K-Ar	39.6518	23.8401	19.7292	187.703	2.0098	9.51397	0.164699		1.66324		0.704116	0.704116		0.512557	-1.36051				100° 13.139'E	47° 18.122'N		Basaltic trachyandesite
YUKH-6/10	Khangai Range Wathershed (Khangai Plateau)	7.4	0.2	K-Ar	37.8056	25.7621	21.8222	184.483	1.73243	8.45392	0.198705		1.46749		0.703977	0.703962		0.512663	0.546843				100° 13.990'E	47° 21.100'N		Trachybasalt
YUKH-6/14	Khangai Range Wathershed (Khangai Plateau)	8.35	0.2	K-Ar	33.3015	23.5067	18.7637	169.666	1.77479	9.04224	0.153096		1.41669		0.70438	0.704366		0.512448	-3.63659				100° 6.442'E	47° 20.017'N		Trachybasalt
YUKH-6/17	Khangai Range Wathershed (Khangai Plateau)	8.2	0.2	K-Ar	29.8531	20.5613	20.9901	164.27	1.42225	7.8261	0.177369		1.45191		0.70431	0.704297		0.512594	-0.790245				100° 12.596'E	47° 26.242'N		Trachybasalt
YUKH-6/21	Khangai Range Wathershed (Khangai Plateau)	8	0.2	K-Ar	38.9053	25.6291	19.7956	187.304	1.96535	9.46187	0.159563		1.51801		0.704243	0.704231		0.512491	-2.80592				100° 14.394'E	47° 29.030'N		Trachybasalt
YUKH-20/7	Khangai Range Wathershed (Khangai Plateau)	8.2	0.25	K-Ar											0.704145	0.704135		0.512652	0.300681				99° 38.849'E	47° 11.457'N		Trachybasalt
YUKH-20/8	Khangai Range Wathershed (Khangai Plateau)	8.1	0.2	K-Ar																			99° 38.861'E	47° 11.464'N		Trachybasalt
YUKH-13/23	Khangai Range Wathershed (Khangai Plateau)	14	0.4	K-Ar	38.2	22.7667	19.1333	176.667	1.99652	9.23345	0.186774		1.67789		0.704091	0.704067		0.512609	-0.519989				100° 36.833'E	47° 31.504'N		Basaltic trachyandesite
YUKH-5/2	Khangai Range Wathershed (Khangai Plateau)	16.8	0.5	K-Ar	31.838	17.7053	19.1181	156.031	1.66533	8.16144	0.210909		1.79822		0.704106	0.704077		0.512538	-1.83134				100° 56.537'E	47° 7.317'N		Basaltic trachyandesite
TSM-4/2	Khangai Range Wathershed (Khangai Plateau)	13.8	0.6	K-Ar	35.38	21.8146	18.02	168.88	1.96338	9.37182	0.167102		1.62185										101° 11.851'E	47° 35.035'N		Trachybasalt
YUKH-5/10	Khangai Range Wathershed (Khangai Plateau)	12.9	0.3	K-Ar	55.5752	38.6122	21.9726	244.36	2.5293	11.1211	0.134394		1.43932		0.704037	0.704017		0.512615	-0.322892				100° 51.757'E	47° 27.541'N		Trachybasalt
YUKH-5/14	Khangai Range Wathershed (Khangai Plateau)	16.6	0.4	K-Ar	43.9333	29.0667	21.4	194	2.05296	9.06542	0.214196		1.51147		0.704283	0.704253		0.512632	0.299555				100° 41.836'E	47° 20.712'N		Trachybasalt
TSM-1/4	Valley of Lakes (Khangai Plateau)	15.9	0.7	K-Ar	42.3747	22.6507	19.5474	206.305	2.16779	10.5541	0.111049		1.87079										98° 57.133'E	46° 31.291'N		Trachybasalt
TSM-1/19	Valley of Lakes (Khangai Plateau)	14.1	0.4	K-Ar	67.5	27.3	19.2	273	3.51562	14.2188	0.0725086		2.47253										99° 4.056'E	46° 19.513'N		Basaltic trachyandesite
TSM-2/5	Valley of Lakes (Khangai Plateau)	15.6	0.4	K-Ar	50.432	40.1638	19.298	193.612	2.61332	10.0327	0.234469		1.25566		0.704463	0.704463		0.512197	-8.2114				101° 14.126'E	45° 55.807'N		Basanite
TSM-3/13	Valley of Lakes (Khangai Plateau)	12.3	0.3	K-Ar	31.8865	19.5496	13.1469	154.014	2.4254	11.7148	0.0728104		1.63105										101° 23.509'E	45° 36.041'N		Basaltic trachyandesite
YUKH-8/3	Valley of Lakes (Khangai Plateau)	12.9	0.3	K-Ar	31.9752	20.5459	12.6196	141.244	2.53377	11.1924	0.129835		1.55629		0.70464	0.704622		0.512124	-9.69665				101° 15.680'E	45° 28.566'N		Basaltic trachyandesite
YUKH-8/7	Valley of Lakes (Khangai Plateau)	14.6	0.3	K-Ar	70.8056	31.5625	18.8629	238.558	3.75369	12.6469	0.198647		2.24335		0.704276	0.704276		0.512462	-3.06694				101° 11.240'E	45° 35.594'N		Phonotephrite
YUKH-8/14	Valley of Lakes (Khangai Plateau)	16.5	0.4	K-Ar	53.36	28.42	20.1	183.2	2.65473	9.11443	0.321339		1.87755										101° 10.710'E	45° 50.666'N		Basanite
YUKH-8/15	Valley of Lakes (Khangai Plateau)	13.2	0.3	K-Ar	71.3	47.93	20.16	238.9	3.53671	11.8502	0.227046		1.48759		0.704586	0.704573		0.512176	-8.68125				101° 9.931'E	45° 49.726'N		Phonotephrite
YUKH-8/17	Valley of Lakes (Khangai Plateau)	14.5	0.3	K-Ar	84.48	57.18	20.44	277.9	4.13307	13.5959	0.18013		1.47744										101° 8.396'E	45° 49.899'N		Tephriphonolite
YUKH-8/19	Valley of Lakes (Khangai Plateau)	16.1	0.4	K-Ar	86.45	40.13	23.2	238.2	3.72629	10.2672	0.369286		2.15425										101° 5.924'E	45° 49.367'N		Basaltic trachyandesite
YUKH-9/12	Valley of Lakes (Khangai Plateau)	12.5	0.3	K-Ar	40.7772	25.8635	14.0475	171.003	2.9028	12.1731	0.118845		1.57663										101° 31.769'E	45° 32.543'N		Basaltic trachyandesite
TSM-2/3	Valley of Lakes (Khangai Plateau)	22.4	0.8	K-Ar	49.3561	27.8339	18.8258	187.457	2.62173	9.9575	0.24214		1.77324		0.704578	0.704546		0.512544	-1.27016				100° 7.600'E	45° 47.585'N		Basaltic trachyandesite
TSM-2/1	Valley of Lakes (Khangai Plateau)	23.4	0.7	K-Ar	57.592	34.6472	20.9236	202.282	2.75249	9.66766	0.28791		1.66224										100° 12.179'E	45° 54.173'N		Trachybasalt
TSM-3/2	Valley of Lakes (Khangai Plateau)	25.7	1.3	K-Ar	55.9988	34.5762	19.3701	195.671	2.89099	10.1017	0.272609		1.61958		0.704189	0.704189		0.512463	-2.76892				101° 23.429'E	45° 39.138'N		Trachybasalt
TSM-3/7	Valley of Lakes (Khangai Plateau)	28.4	1	K-Ar	52.7883	37.8883	21.7961	208.777	2.42191	9.57862	0.240057		1.39326										101° 48.914'E	45° 38.324'N		Trachybasalt
TSM-3/8	Valley of Lakes (Khangai Plateau)	29.9	1.5	K-Ar	50.7459	37.2291	20.627	217.75	2.46017	10.5566	0.165802		1.36307		0.704453	0.704453		0.512475	-2.42602				101° 33.225'E	45° 41.131'N		Trachybasalt
YUKH-8/1	Valley of Lakes (Khangai Plateau)	29.1	0.9	K-Ar	54.9304	37.2977	17.5632	177.691	3.12758	10.1172	0.305491		1.47275		0.704715	0.704687		0.512413	-3.66196				101° 15.532'E	45° 28.461'N		Basanite
YUKH-8/22	Valley of Lakes (Khangai Plateau)	27.1	0.9	K-Ar	90.25	62.3	27.57	265.4	3.27349	9.62641	0.366759		1.44864										101° 4.891'E	45° 35.232'N		Basanite
YUKH-9/2	Valley of Lakes (Khangai Plateau)	30	0.8	K-Ar	55.4762	34.3333	18.8365	192.249	2.94515	10.2062	0.272089		1.61581										101° 52.897'E	45° 20.224'N		Trachybasalt
YUKH-9/5	Valley of Lakes (Khangai Plateau)	30.2	0.8	K-Ar	53.9162	26.9505	18.2906	196.022	2.94776	10.7171	0.231742		2.00056		0.70445	0.70445		0.512521	-1.52451				101° 44.561'E	45° 21.080'N		Trachybasalt
YUKH-9/7	Valley of Lakes (Khangai Plateau)	29.2	0.9	K-Ar	68.4115	42.5953	19.7126	225.63	3.47044	11.446	0.247772		1.60608		0.704016	0.704016		0.512521	-1.55669				101° 39.334'E	45° 22.828'N		Basanite
YUKH-9/17	Valley of Lakes (Khangai Plateau)	28.2	0.8	K-Ar	42.8743	25.1453	18.3633	174.728	2.33478	9.5151	0.229693		1.70506										102° 11.667'E	45° 24.884'N		Trachybasalt
YUKH-19/33	Gobi Altai	39.6	0.9	K-Ar	59.9	30.2	19.8	246	3.02525	12.4242	0.119763		1.98344										101° 20.291'E	44° 30.134'N		Basaltic trachyandesite
NT-4/1a	Noyon Range (Gobi Tien Shan)	37	3	K-Ar											0.705047	0.704974		0.512135	-8.89106				101° 47.888'E	43° 17.359'N		Basaltic trachyandesite
1720/1	Noyon Range (Gobi Tien Shan)	34	3	K-Ar											0.704977	0.704908		0.512046	-10.7013				101° 50.645'E	43° 12.463'N		Basaltic trachyandesite
YUKH-1/1	Sevrei Range (Gobi Tien Shan)	33.1	0.8	K-Ar	52.4711	28.3723	17.5127	199.731	2.99618	11.405	0.186947		1.84938		0.706287	0.706244		0.512347	-5.38598				102° 10.464'E	43° 30.161'N		Basaltic trachyandesite
YUKH-18/2	Gurvan-Saikhan Range (Gobi Tien Shan)	38	1	K-Ar	57.59	30.87	20.92	187.2	2.75287	8.94837	0.352437		1.86557		0.704254	0.704183		0.512512	-2.27169				102° 58.729'E	43° 58.602'N		Trachybasalt
YUKH-18/11	Gurvan-Saikhan Range (Gobi Tien Shan)	36	1	K-Ar	50.27	28.19	19.58	202	2.56742	10.3166	0.203502		1.78326		0.704321	0.704258		0.512498	-2.48658				103° 2.540'E	44° 2.316'N		Trachybasalt
YUKH-18/6	Gurvan-Saikhan Range (Gobi Tien Shan)	51.5	1.5	K-Ar	41.84	24.01	22.43	179.5	1.86536	8.00267	0.276551		1.74261		0.703745	0.703642		0.512846	4.27841				103° 2.402'E	43° 54.160'N		Trachybasalt
YUKH-2/6	Gurvan-Saikhan Range (Gobi Tien Shan)	58.5	1.5	K-Ar	46.0222	28.5952	20.3974	205.428	2.25627	10.0713	0.167469		1.60944										104° 36.058'E	43° 14.367'N		Trachybasalt
YUKH-2/7	Gurvan-Saikhan Range (Gobi Tien Shan)	50	1.5	K-Ar	43.2562	28.188	21.4866	195.521	2.01317	9.09964	0.202553		1.53456										104° 36.213'E	43° 14.591'N		Trachybasalt
YUKH-2/9	Gurvan-Saikhan Range (Gobi Tien Shan)	57.2	1.7	K-Ar	43.9234	26.9444	21.306	192.976	2.06155	9.05734	0.216753		1.63015		0.704103	0.704016		0.512808	3.75474				104° 35.133'E	43° 16.766'N		Trachybasalt
YUKH-2/10	Gurvan-Saikhan Range (Gobi Tien Shan)	61.5	1.5	K-Ar	44.9059	26.3082	22.4059	196.033	2.0042	8.74916	0.233365		1.70691										104° 28.054'E	43° 13.702'N		Trachybasalt
YUKH-2/1	Gurvan-Saikhan Range (Gobi Tien Shan)	60	1.8	K-Ar	38.5946	21.6449	19.8256	164.393	1.9467	8.29196	0.265478		1.78308		0.704142	0.704024		0.512809	3.77914				103° 59.843'E	43° 13.570'N		Trachybasalt
YUKH-4/4	Gurvan-Saikhan Range (Gobi Tien Shan)	60.4	1.5	K-Ar	40.2104	21.0143	21.0038	166.653	1.91443	7.93442	0.29497		1.91348		0.704387	0.70424		0.512696	1.53471				104° 44.387'E	43° 32.200'N		Basaltic trachyandesite
YUKH-3/3	Borzongiin-Govi depression (Gobi Tien Shan)	66	2	K-Ar	37.338	23.4401	19.9991	194.472	1.86698	9.72405	0.114474		1.59291										104° 1.033'E	42° 36.215'N		Basaltic trachyandesite
YUM-32/15	Borzongiin-Govi depression (Gobi Tien Shan)	63	1.6	K-Ar	49.2	26.3	19.4	214	2.53608	11.0309	0.142348		1.87072										103° 56.941'E	42° 30.075'N		Basaltic trachyandesite
YUKH-3/5	Borzongiin-Govi depression (Gobi Tien Shan)	73	2	K-Ar	114	77	29.3	359	3.89078	12.2526	0.240642		1.48052		0.703693	0.703656		0.512752	4.05796				105° 43.898'E	42° 17.127'N		Basanite
YUKH-3/7	Borzongiin-Govi depression (Gobi Tien Shan)	70	2.5	K-Ar	112	77.2	31.5	362	3.55556	11.4921	0.254943		1.45078		0.703706	0.703681		0.512748	3.91216				105° 52.138'E	42° 15.717'N		Basanite
1741	Borzongiin-Govi depression (Gobi Tien Shan)	75	4	K-Ar	104.75	83.9325	36.05	434.092	2.90569	12.0414	0.128349		1.24803		0.703632	0.703598		0.512792	4.87782				105° 52.918'E	42° 15.780'N		Basanite
YUKH-25/8	Dush Uul (Gobi Tien Shan)	94	2	K-Ar	37.6	17.4	24.1	152	1.56017	6.30705	0.397504		2.16092		0.704272	0.703824		0.512794	3.70121				99° 11.588'E	43° 47.450'N		Trachybasalt
YUKH-17/3	South Gobi area (Gobi Tien Shan)	97	2	K-Ar	49.22	26.83	28.52	146.3	1.72581	5.12973	0.61361		1.83451		0.703951	0.703876		0.512795	3.70915				104° 0.860'E	42° 13.075'N		Basalt
YUKH-28/4	Khotgor (Gobi Altai)	99	3	K-Ar	31.3	16.8	28.1	121	1.11388	4.30605	0.569406		1.8631										104° 36.056'E	44° 0.452'N		Basalt
YUKH-16/3	Mushugai well area (Gobi Altai)	102	3	K-Ar	7.75	10.77	18.98	119.6	0.408325	6.30137	-0.18391		0.719591		0.704835	0.704553		0.512688	1.70298				103° 49.504'E	44° 28.634'N		Basaltic trachyandesite
YUKH-16/6	Mushugai well area (Gobi Altai)	99	2	K-Ar	11.71	14.35	18.22	151.4	0.6427	8.30955	-0.21758		0.816028		0.704835	0.704667		0.51271	2.22902				103° 49.420'E	44° 26.747'N		Trachyandesite
YUKH-16/9	Mushugai well area (Gobi Altai)	94	2	K-Ar	12.76	13.62	17.47	127.6	0.730395	7.30395	-0.0544731		0.936858		0.704757	0.704547		0.51272	2.33422				103° 48.599'E	44° 24.902'N		Trachyandesite
YUKH-16/39	Mushugai well area (Gobi Altai)	125	3	K-Ar											0.705831	0.705587		0.512568	0.0464686				103° 53.144'E	44° 26.204'N		Basaltic trachyandesite
YUKH-29/3	Mushugai well area (Gobi Altai)	127	3	K-Ar	42.3	104	29.8	521	1.41946	17.4832	-0.493709		0.406731		0.706149	0.705724		0.512552	-0.170181				103° 26.806'E	44° 44.976'N		Basaltic trachyandesite
YUKH-16/20	Mushugai well area (Gobi Altai)	127	3	K-Ar	34.9	54.9	31.9	325	1.09404	10.1881	-0.156503		0.635701		0.705172	0.704812		0.512654	1.49447				104° 7.909'E	44° 12.142'N		Basaltic trachyandesite
YUKH-16/56	Mushugai well area (Gobi Altai)	126	3	K-Ar	50.5	115	38.9	553	1.2982	14.2159	-0.359987		0.43913		0.705878	0.705619		0.5126	0.693621				104° 33.794'E	44° 25.541'N		Basaltic trachyandesite
YUKH-19/1	Arts-Bogd Range (Gobi Altai)	101	2.5	K-Ar	27.3135	22.2949	25.8643	152.772	1.05603	5.90669	0.282698		1.2251		0.70507	0.704755		0.512703	1.92672				102° 56.082'E	44° 8.524'N		Basaltic trachyandesite
YUKH-19/17	Arts-Bogd Range (Gobi Altai)	92	3	K-Ar	18.99	18.94	24.06	195	0.789277	8.10474	-0.10755		1.00264										102° 14.725'E	44° 15.629'N		Basaltic trachyandesite
YUKH-19/21	Arts-Bogd Range (Gobi Altai)	91	3	K-Ar	35.31	22.16	23.86	172.3	1.47988	7.22129	0.261687		1.59341		0.704227	0.70413		0.512861	4.7707				102° 13.294'E	44° 16.726'N		Trachybasalt
YUKH-19/26	Arts-Bogd Range (Gobi Altai)	94	3	K-Ar	27.46	28.75	29.85	200.1	0.919933	6.70352	0.117255		0.95513		0.704974	0.704678		0.51275	3.01231				102° 18.631'E	44° 19.487'N		Basaltic trachyandesite
YUKH-19/7	Arts-Bogd Range (Gobi Altai)	121	3	K-Ar											0.705067	0.704675		0.512715	2.22608				102° 20.454'E	44° 23.515'N		Basaltic trachyandesite
YUKH-19/13	Arts-Bogd Range (Gobi Altai)	126	3	K-Ar	37.9355	58.8843	40.7202	323.92	0.931614	7.95478	-0.0199699		0.644238		0.705497	0.705015		0.51266	1.39444				102° 19.603'E	44° 22.339'N		Basaltic trachyandesite
YUKH-19/27	Arts-Bogd Range (Gobi Altai)	122	3	K-Ar	41.56	49.53	37.19	444.7	1.1175	11.9575	-0.280821		0.839087										102° 18.814'E	44° 17.956'N		Basaltic trachyandesite
YUKH-19/37	Arts-Bogd Range (Gobi Altai)	121	4	K-Ar	39.4	85.8	50.6	534	0.778656	10.5534	-0.333565		0.459207										102° 38.878'E	44° 42.101'N		Basaltic trachyandesite
YUKH-19/44	Zuun-Bogd Range (Gobi Altai)	119	3	K-Ar	41	85.3	46.9	530	0.8742	11.3006	-0.340347		0.480657		0.706224	0.70581		0.512485	0.00515087				101° 57.879'E	44° 47.490'N		Basaltic trachyandesite
YUKH-21/10	Ikh-Bogd Range (Gobi Altai)	113	4	K-Ar	14	21.6	18.3	140	0.765027	7.65027	-0.0729828		0.648148		0.704823	0.704679		0.512705	1.81704				100° 47.611'E	44° 49.408'N		Basaltic andesite
YUKH-21/1	Ikh-Bogd Range (Gobi Altai)	120	4	K-Ar	18.7	36.8	28	233	0.667857	8.32143	-0.202096		0.508152										100° 47.224'E	44° 50.204'N		Trachybasalt
YUKH-21/3	Ikh-Bogd Range (Gobi Altai)	122	3	K-Ar	33.3	59.6	36.9	356	0.902439	9.6477	-0.194676		0.558725		0.705782	0.705394		0.512614	0.385191				100° 47.398'E	44° 50.117'N		Basaltic trachyandesite
YUKH-22/10	Bayan-Tsagan Range (Gobi Altai)	111	3	K-Ar	20	30.6	19	172	1.05263	9.05263	-0.0747313		0.653595		0.705068	0.704852		0.512668	1.20627				99° 17.656'E	45° 8.568'N		Basaltic trachyandesite
YUKH-22/26	Bayan-Tsagan Range (Gobi Altai)	115.5	2.5	K-Ar	26.8	83.8	19.1	452	1.40314	23.6649	-0.75118		0.319809		0.705954	0.705519		0.512498	-1.30466				99° 25.117'E	45° 14.314'N		Trachyandesite
YUKH-25/6	Bayan-Tsagan Range (Gobi Altai)	109	5	K-Ar	8.2	12.3	15.9	104	0.515723	6.54088	-0.113605		0.666667										99° 14.449'E	44° 41.943'N		Basaltic andesite
ARG-3/2	Khara-Argalant and Dund-Argalant ranges (Gobi Altai)	117	4	K-Ar	11.1056	15.4812	17.6528	106.366	0.629109	6.02543	0.0411495		0.717358										98° 19.497'E	45° 33.142'N		Basaltic trachyandesite
ARG-3/7	Khara-Argalant and Dund-Argalant ranges (Gobi Altai)	114	5	K-Ar	13.8911	12.0541	15.6553	90.5827	0.887308	5.78605	0.2243		1.15239										98° 18.614'E	45° 33.580'N		Trachybasalt
YUKH-22/22	Khara-Argalant and Dund-Argalant ranges (Gobi Altai)	113	4	K-Ar	13.6	20.6	16.6	128	0.819277	7.71084	-0.0498048		0.660194		0.704781	0.704488		0.512694	2.06575				99° 2.189'E	45° 22.972'N		Basaltic andesite
YUKH-23/1	Chandman (Gobi Altai)	105	4	K-Ar	11.1	10.8	14.7	94	0.755102	6.39456	0.0708494		1.02778		0.704211	0.704155		0.512784	3.00097				97° 50.568'E	45° 29.215'N		Basalt
TCS 56.1	Har Hotol	131	1	40Ar/39Ar	32.3	88.3	38	546	0.85	14.3684	-0.552806	-0.559383	0.365798	0.379981									109.24.56.9	44.28.09.6	Age data taken from: Graham, S.A., Hendrix, M.S., Johnson, C.L., Badamgarav, D., Badarch, G., Amory, J., Porter, M., Barsbold, R., Webb, L.E. and Hacker, B.R., 2001. Sedimentary record and tectonic implications of Mesozoic rifting in southeast Mongolia. Geological Society of America Bulletin, 113(12), pp.1560-1579.	Basaltic trachyandesite
TCS 56.2					38.7	105.1	39.8	646	0.972362	16.2312	-0.596043		0.368221
TCS 56.3					33	83.4	38.3	546.7	0.861619	14.2742	-0.541421		0.395683
TCS 56.4					32.6	83.6	37.4	545.7	0.871658	14.5909	-0.554692		0.389952
TCS 56.5					33.5	88.1	38.4	558.7	0.872396	14.5495	-0.551954		0.38025		0.705976	0.705725		0.512536	-0.39		0.282771	2.17
BTs-7/3	Bat-Tsengel depression	220		K-Ar	25.6	81.5	22	319	1.16364	14.5	-0.424009	-0.610556	0.31411	0.27752	0.705498	0.70501	0.70508	0.512463	-0.7	-1.3					Vorontsov, A.A., Yarmolyuk, V.V., Lykhin, D.A., Dril, S.I., Tatarnikov, S.A. and Sandimirova, G.P., 2007. Magmatic sources and geodynamics of the early Mesozoic Northern Mongolia-Western Transbaikalia rift zone. Petrology, 15(1), pp.35-57, and references therein.	Trachybasalt
BTs-7/6					31.5	105	39	589	0.807692	15.1026	-0.616531		0.3		0.705842	0.70527		0.512366	-2.6							Trachybasalt
BTS-7/7					18.2	59.4	24	380	0.758333	15.8333	-0.683319		0.306397		0.705728	0.70508		0.512403	-1.9							Trachybasaltic andesite
4155/10					16	84.4	28	399	0.571429	14.25	-0.718363		0.189573		0.705453	0.70496		0.512487	0							Trachybasaltic andesite
4152/1	Verkhnii Khanui depression	190			26.98	93.6	26	287	1.03769	11.0385	-0.246316	-0.230109	0.288248	0.343264	0.705282	0.70501	0.704987	0.51251	0	-0.233333						Trachybasaltic andesite
4152/7					34.06	91.3	27	319	1.26148	11.8148	-0.218179		0.373056		0.705607	0.70487		0.512497	-0.2							Trachybasaltic andesite
4152/8					32.39	87.9	26	308	1.24577	11.8462	-0.225831		0.368487		0.70549	0.70508		0.512485	-0.5							Trachybasaltic andesite
4150/4	Verkhnii Khanui depression	220			13	72.6	25	410	0.52	16.4	-0.876497	-0.929644	0.179063	0.167051	0.705318	0.70481	0.704827	0.512466	-0.4	-0.2						Trachybasaltic andesite
4150/3					12	72.9	21	360	0.571429	17.1429	-0.872478		0.164609		0.705286	0.70495		0.51249	0							Trachybasaltic andesite
4150/5					12	76.2	22	450	0.545455	20.4545	-1.03996		0.15748		0.705605	0.70472		0.512479	-0.2							Trachybasaltic andesite

## Sheet: NE China & North China Craton
Sample Number	Location	Age (Ma)	± (Ma)	Dating method	Nb (ppm)	La (ppm)	Y (ppm)	Zr (ppm)	Nb/Y	Zr/Y	ΔNb	Average ΔNb	Nb/La	Average Nb/La	87Sr/86Sr(m)	87Sr/86Sr(i)	Average 87Sr/86Sr(i)	143Nd/144Nd(m)	εNd(t)	Average εNd(t)	176Hf/177Hf(m)	εHf(t)	Average εHf(t)	Reference	Rock type	Longitude	Latitude
08NM01	Nuomin volcanic field (inner Mongolia)	0.128	0.01	K-Ar	53.9	53.1	19.28	203	2.79564	10.529	0.223495		1.01507		0.704855			0.512532	-2.07					Age data from: Qicheng, F., Yongwei, Z., Jianli, S., DaMing, L. and Ying, W., 2012. Studies on Quaternary volcanism stages of Nuomin river area in the Great Xing'an Range: Evidence from petrology, K-Ar dating and volcanic geology features. Acta Petrologica Sinica, 28(4), pp.1092-1098. Geochemical data from: Zhao, Y.W., Fan, Q.C., Zou, H. and Li, N., 2014. Geochemistry of Quaternary basaltic lavas…	Trachybasalt
09NM16		0.58	0.14		N/A	N/A	N/A	N/A	N/A	N/A	N/A		N/A		0.704769			0.512493	-2.83						Trachybasalt
08NM20		0.71	0.01		65	75.2	20.24	255	3.21146	12.5988	0.13407		0.864362												Basanite
08NM04		0.76	0.03		65.2	70.9	19.17	260	3.40115	13.5629	0.0975111		0.919605		0.704766			0.512511	-2.48						Basanite
08NM22		0.87	0.01		69.5	82.9	20.41	291	3.40519	14.2577	0.0563658		0.838359												Basanite
08NM12		0.95	0.03		78.9	83.7	22.72	305	3.47271	13.4243	0.115117		0.942652		0.704826			0.51251	-2.5						Basanite
08NM09		1.08	0.04		81.7	89.3	24.29	327	3.36352	13.4623	0.0988837		0.914894												Basanite
08NM19		1.24	0.03		68	81.8	20.93	280	3.24892	13.3779	0.0890732		0.831296												Basanite
08NM24		1.35	0.04		82.2	93.2	25.45	334	3.22986	13.1238	0.102511		0.881974												Basanite
08NM15		1.58	0.03		72.9	69.5	21.16	223	3.44518	10.5388	0.313457		1.04892												Basanite
08NM23		2.3	0.02		90	79.2	19.88	367	4.52716	18.4608	-0.0353733		1.13636		0.70488			0.512485	-2.98						Basanite
09XL01-2	Beilike area (inner Mongolia)	0.61	0.01	K-Ar	30.21	20.55	19.46	177	1.55242	9.09558	0.0900535		1.47007		0.705147			0.512805	3.26					Chen, S.S., Fan, Q.C., Zhao, Y.W. and Shi, R.D., 2013. Geochemical characteristics of basalts in Beilike area and its geological significance, Inner Mongolia. Acta Petrologica Sinica, 29(8), pp.2695-2708.	Basalt	116° 6'E	43°40'N
10XL19		0.88	0.02		31.37	19.92	21.89	149	1.43307	6.80676	0.297023		1.5748
10XL03		1.34	0.04		22.95	16.13	20.25	145	1.13333	7.16049	0.152867		1.42281		0.704479			0.512849	4.12
09XL02-2		1.56	0.04		22.91	15.15	16.5	140	1.38848	8.48485	0.0995445		1.51221		0.704593			0.512992	4.76
09XL02-1		1.67	0.04		20.38	16.14	19.02	151	1.0715	7.93901	0.0424421		1.2627		0.704587			0.512857	4.27
LS99-01	Jiashan, Anhui	1.41		K-Ar	52.8	34.4	24.5	221	2.1551	9.02041	0.239434	0.298954	1.53488	1.49416										Liu, Y., Gao, S., Kelemen, P.B. and Xu, W., 2008. Recycled crust controls contrasting source compositions of Mesozoic and Cenozoic basalts in the North China Craton. Geochimica et Cosmochimica Acta, 72(9), pp.2349-2376, and references therein.	Basalt
LS99-03					51.8	37.9	25.2	218	2.05556	8.65079	0.253782		1.36675												Basalt
NS99-06					94.8	62.7	23.1	256	4.1039	11.0823	0.347511		1.51196												Basanite
NS99-16					90.5	57.9	22.4	244	4.04018	10.8929	0.355088		1.56304												Basanite
100916-2	Dalinuoer (central Inner Mongolia, of eastern China)	1.78	0.05	K-Ar	52.52	38.63	24.2	218.7	2.17025	9.03719	0.240925		1.35957		0.703901	0.703898		0.512881	4.76					Zhang, M. and Guo, Z., 2016. Origin of Late Cenozoic Abaga–Dalinuoer basalts, eastern China: Implications for a mixed pyroxenite–peridotite source related with deep subduction of the Pacific slab. Gondwana Research, 37, pp.130-151.	Alkali basalt
100916-3		1.94	0.07		63.58	45.51	26.5	255.8	2.39925	9.65283	0.229538		1.39706		0.703796	0.703793		0.512912	5.35						Basanite
100913-4		2.84	0.06		28.03	20.44	20.01	153.9	1.4008	7.69115	0.185272		1.37133												Tholeiitic basalt
100914-2	Abaga (central Inner Mongolia, of eastern China)	3.47	0.1	K-Ar	56.93	42.12	23.9	217.2	2.38201	9.08787	0.276696		1.35161		0.704375	0.704371		0.512895	5.04						Alkali basalt
100916-4		7.14	0.18		39.49	32.15	25	210.5	1.5796	8.42	0.161948		1.2283		0.70418	0.704171		0.5129	5.14						Alkali basalt
IM44A	Hueiterngshilii lava platform (central Inner Mongolia, of eastern China)	0.19	0.01	K-Ar	71	65.7	25.2	242	2.81746	9.60317	0.303621		1.08067		0.703654	0.703654		0.512887	4.86					Ho, K.S., Liu, Y.A.N., Chen, J.C. and Yang, H.J., 2008. Elemental and Sr-Nd-Pb isotopic compositions of late Cenozoic Abaga basalts, Inner Mongolia: Implications for petrogenesis and mantle process. Geochemical Journal, 42(4), pp.339-357.	Basanite
IM45A		1	0.02		58	52.8	24.3	223	2.38683	9.17695	0.26944		1.09848		0.703989	0.703987		0.512869	4.51						Basanite
IM58A		1.41	0.06		28	20.6	21.2	159	1.32075	7.5	0.180705		1.35922		0.704271	0.704268		0.512854	4.22						Quartz tholeiite
IM51A	Abaga (central Inner Mongolia, of eastern China)	2.55	0.07	K-Ar	76	52.2	28.3	247	2.68551	8.72792	0.362479		1.45594		0.704261	0.704257		0.512845	4.05						Basanite
IM49A		3.37	0.07		65	49.8	27.7	224	2.34657	8.08664	0.367519		1.30522												Basanite
IM57A		4.47	0.15		26	23.2	27.6	186	0.942029	6.73913	0.123145		1.12069												Quartz tholeiite
IM48A		4.54	0.14		55	53.6	24.9	208	2.20884	8.35341	0.314184		1.02612												Alkali basalt
IM56A		5.2	0.13		49	40	26.8	247	1.82836	9.21642	0.150102		1.225		0.704179	0.704169		0.512876	4.66						Alkali basalt
IM55A		6.13	0.21		30	23.2	23.9	172	1.25523	7.19665	0.193033		1.2931		0.704062	0.704051		0.512891	4.95						Olivine tholeiite
IM54A		6.29	0.14		48	43.6	31.9	259	1.5047	8.11912	0.171193		1.10092		0.70402	0.704011		0.512889	4.92						Alkali basalt
FS00-02	Fangshan (Liuhe), Jiangsu	8.6		K-Ar	50.2	27.8	20.5	186	2.44878	9.07317	0.290052	0.291681	1.80576	1.79633										Liu, Y., Gao, S., Kelemen, P.B. and Xu, W., 2008. Recycled crust controls contrasting source compositions of Mesozoic and Cenozoic basalts in the North China Craton. Geochimica et Cosmochimica Acta, 72(9), pp.2349-2376, and references therein.	Trachybasalt
FS00-55					50	27.7	20.4	185	2.45098	9.06863	0.29086		1.80505												Trachybasalt
FS00-59					48.9	27.5	19.9	180	2.45729	9.04523	0.29413		1.77818												Trachybasalt
YT-01	Xiaogushan (Yitong), Jilin	10.4		k-Ar	34.9	29.2	20.2	198	1.72772	9.80198	0.0741515	0.159056	1.19521	1.26009											Trachybasalt	125°16'37.71"E	43°21'5.48"N
YT-02					33.1	30.7	20.9	184	1.58373	8.80383	0.125912		1.07818												Trachybasalt
YT-53					54.7	36.3	22.6	207	2.42035	9.15929	0.277104		1.50689												Basanite
07CL09	Changle-Linqu (central Shandong)	19	0.6	40Ar/39Ar	88.11	67.6	26.17	354.02	3.36683	13.5277	0.0952713		1.3034		0.703343	0.703284		0.512933	5.94					Xu, Z., Zhao, Z.F. and Zheng, Y.F., 2012. Slab–mantle interaction for thinning of cratonic lithospheric mantle in North China: geochemical evidence from Cenozoic continental basalts in central Shandong. Lithos, 146, pp.202-217.	Basanite	119° 0'E	36°30'N
ZQ-1	Taihang Mountains (Fanshi, Xiyang-Pingdang & Zuoquan)	5.6	0.7	K-Ar	38.8	23.1	18.6	169	2.08602	9.08602	0.219241		1.67965		0.704213	0.704213		0.512651	0.3					Tang, Y.J., Zhang, H.F. and Ying, J.F., 2006. Asthenosphere–lithospheric mantle interaction in an extensional regime: implication from the geochemistry of Cenozoic basalts from Taihang Mountains, North China Craton. Chemical Geology, 233(3), pp.309-327, and references therein.	Basalt	113°44'48.44"E	37°36'51.48"N
JD-1		7.9	0.6		48.5	27.3	22.1	196	2.19457	8.86878	0.261451		1.77656		0.703827	0.703827		0.512847	4.14
JX-1		7.3	1		68.5	35.2	24.6	267	2.78455	10.8537	0.196449		1.94602		0.703906	0.703906		0.512731	1.86
FS-38		25	0.5		29.7	25.7	19.8	190	1.5	9.59596	0.0304815		1.15564		0.704231	0.704211		0.5126	-0.55							113°16'13.75"E	39°13'14.37"N
FS-2		24.3	0.9		33	30	20	200	1.65	10	0.0374839		1.1		0.705222	0.705206		0.512427	-3.92
HHL-1		25.7	0.7		58.7	39.5	22.4	299	2.62054	13.3482	-0.0024224		1.48608		0.704593	0.70457		0.512708	1.61
FS-32		26.3	1.1		55.4	44.8	21.4	316	2.58879	14.7664	-0.0919088		1.23661		0.70388	0.703863		0.512731	2.05
FS-10		25.8	0.9		53.3	40.6	21	265	2.5381	12.619	0.0305369		1.31281		0.703993	0.703971		0.512755	2.52
FS-1		24.4	1.3		52.1	42	20.2	270	2.57921	13.3663	-0.0104574		1.24048		0.704097	0.70408		0.512795	3.28
CH-7	Jining area (northern China)	9.4		K-Ar	37	27	22	200	1.68182	9.09091	0.125253		1.37037		0.705007	0.704995		0.512586	-1		0.282857	3		Zhang, W.H., Zhang, H.F., Fan, W.M., Han, B.F. and Zhou, M.F., 2012. The genesis of Cenozoic basalts from the Jining area, northern China: Sr–Nd–Pb–Hf isotope evidence. Journal of Asian Earth Sciences, 61, pp.128-142, and references therein.	Alkali basalt	113° 5'0.00"E	41° 9'60.00"N
CH-2		10.3			54	30	23	237	2.34783	10.3043	0.165667		1.8		0.70494	0.704934		0.512678	0.3		0.282856	3			Alkali basalt
XA-1		9.9			30	22	25	184	1.2	7.36	0.154776		1.36364		0.704819	0.704803		0.512728	1.8		0.282945	6.1			Tholeiite	113°15'0.00"E	40°31'60.00"N
XA-6		12.2			21	16	22	161	0.954545	7.31818	0.0601425		1.3125		0.704688	0.704668		0.512733	1.9		0.282936	5.8			Tholeiite
HQ-2		22.1			49	29	20	222	2.45	11.1	0.122146		1.68966		0.705293	0.705271		0.512695	1.1		0.282935	5.8			Alkali basalt	112°51'60.00"E	41° 7'0.00"N
HQ-10		22.8			24	19	20	155	1.2	7.75	0.111722		1.26316		0.704811	0.704793		0.512567	-1.4		0.282906	4.7			Tholeiite
BY-2		32.9			48	32	20	213	2.4	10.65	0.1477		1.5		0.705092	0.705045		0.512554	-1.6		0.282869	3.4			Alkali basalt	113°29'0.00"E	40°52'60.00"N
BY-6		33.2			14	13	18	112	0.777778	6.22222	0.10648		1.07692		0.705241	0.705197		0.512455	-3.6		0.282848	2.7			Tholeiite
DL-5		32.7			14	13	20	112	0.7	5.6	0.148577		1.07692		0.705167	0.705117		0.512583	-1.1		0.282844	2.5			Tholeiite
IM29	Jining area (northern China)	0.11	0.01	K-Ar	54	33.2	23.1	240	2.33766	10.3896	0.156911		1.62651		0.704414	0.704414		0.51278	2.77					Ho, K.S., Liu, Y., Chen, J.C., You, C.F. and Yang, H.J., 2011. Geochemical characteristics of Cenozoic Jining basalts of the western North China Craton: evidence for the role of the lower crust, lithosphere, and asthenosphere in petrogenesis. Terrestrial, Atmospheric and Oceanic Sciences, 22(1), pp.15-40.	Basanite
IM30		1.3	0.4		67	43.4	25.4	261	2.6378	10.2756	0.218572		1.54378		0.704017	0.704015		0.51284	3.9						Basanite
IM01		5.1	0.1		62	42.7	27.5	331	2.25455	12.0364	0.018508		1.45199		0.703824	0.703817		0.512891	4.98031						Basanite
IM04		9.8	0.2		22	18.4	21.3	142	1.03286	6.66667	0.172138		1.19565		0.705167	0.705153		0.512514	-2.35						Quartz tholeiite
IM32		20.4	0.4		46	33.9	23.3	287	1.97425	12.3176	-0.058408		1.35693		0.703527	0.703507		0.512846	4.24						Basanite
IM31B		22	0.4		48	38.4	28.3	276	1.69611	9.75265	0.0703393		1.25		0.704269	0.704256		0.512703	1.48						Basanite
IM12		23.1	0.5		21	18.2	21.9	133	0.958904	6.07306	0.217633		1.15385		0.704874	0.704845		0.512571	-0.14						Quartz tholeiite
IM19		31.5	0.6		40	29.3	19.3	175	2.07254	9.06736	0.21814		1.36519		0.705411	0.705352		0.512539	-1.66						Alkali basalt
IM16		33.1	0.6		19	17.7	20.1	127	0.945274	6.31841	0.178391		1.07345		0.705071	0.705023		0.512554	-1.4						Quartz tholeiite
IM20		33.6	0.9		14	13.4	21.2	109	0.660377	5.14151	0.194498		1.04478		0.705179	0.705125		0.512523	-2.04						Quartz tholeiite
IM09B		34	0.9		14	12.4	19.2	102	0.729167	5.3125	0.210253		1.12903		0.705119	0.705065		0.51261	-1.3						Quartz tholeiite
IM14		34.8	0.7		14	12.8	19.7	105	0.71066	5.32995	0.196354		1.09375		0.705207	0.705151		0.512557	-1.37						Quartz tholeiite
IM03		35.2	0.7		19	16.1	21.3	129	0.892019	6.05634	0.188531		1.18012		0.704785	0.704731		0.512599	-0.54						Quartz tholeiite
IM33		35.2	0.7		17	14.9	21.4	120	0.794393	5.60748	0.202402		1.14094		0.705294	0.705151		0.51253	-1.9						Quartz tholeiite
IM18		36.4	0.8		21	18.5	20.1	122	1.04478	6.06965	0.255349		1.13514		0.704926	0.704878		0.512537	-1.7						Quartz tholeiite
05NS02	Nushan	0.635		K-Ar	101	46.2	21.7	259	4.65438	11.9355	0.340329	0.348244	2.18615	2.22139		0.703183	0.703529		7.26	7.175		11.39	11.105	Wang, Y., Zhao, Z.F., Zheng, Y.F. and Zhang, J.J., 2011. Geochemical constraints on the nature of mantle source for Cenozoic continental basalts in east-central China. Lithos, 125(3), pp.940-955, and references therein.	Basanite	118° 4'32.79"E	32°56'32.42"N
05NS04					102	45.2	21.8	256	4.6789	11.7431	0.356159		2.25664			0.703876			7.09			10.82
06SW03	Pingmingshan	5.2		K-Ar	105	77.3	32.7	310	3.21101	9.48012	0.371159	0.353509	1.35834	1.38006		0.703638	0.703537		6.78	6.648		11.89	11.852		Basanite	118°58'1.19"E	34°28'27.73"N
06SW04					98.3	76.3	31.6	306	3.11076	9.68354	0.33968		1.28834			0.703454			6.65			12.03
06SW05					115	88	38.2	404	3.01047	10.5759	0.251944		1.30682			0.703432			6.66			11.77
06SW07					93.6	73.9	31.7	278	2.95268	8.76972	0.399684		1.26658			0.703489			6.77			12
06SW08					124	73.8	33	326	3.75758	9.87879	0.405077		1.68022			0.703673			6.38			11.57
06SW09	Anfengshan	9.8		K-Ar	111	76.7	33.9	371	3.27434	10.944	0.259909	0.289003	1.4472	1.32123		0.703379	0.703403		7	6.762		13.12	12.652		Basanite	118°45'30.93"E	34°21'58.45"N
06SW11					120	84.6	36.4	403	3.2967	11.0714	0.253209		1.41844			0.703385			6.89			12.68
06SW12					119	93	40	395	2.975	9.875	0.303976		1.27957			0.703404			6.32			12.44
06SW13					123	91.8	39.1	396	3.14578	10.1279	0.307133		1.33987			0.703414			6.9			12.57
06SW15					100	89.2	38	345	2.63158	9.07895	0.320788		1.12108			0.703434			6.7			12.45
05HF02	Dashushan	36.2		K-Ar	31.8	19.7	15.3	128	2.07843	8.36601	0.2865	0.298704	1.61421	1.61123		0.703763	0.703801		3.52	3.4625		8.16	9.04		Trachybasalt	117° 1'33.64"E	30°41'54.03"N
05HF04					34.4	21.1	16.2	134	2.12346	8.2716	0.305271		1.63033			0.703837			3.51			9.79
05HF08					37.6	23	17.8	147	2.11236	8.25843	0.304325		1.63478			0.703678			3.43			8.67
05HF09					38.2	24.4	18.5	152	2.06486	8.21622	0.298722		1.56557			0.703926			3.39			9.54
05HF10	Xiaoshushan	38.3		40Ar/39Ar	63	48.2	18.8	245	3.35106	13.0319	0.124367	0.204803	1.30705	1.47902		0.703452	0.703599		6.2	5.2225		9.35	8.535		Basanite	117° 3'30.10"E	31°51'23.16"N
05HF15					62.9	47.3	18.2	244	3.45604	13.4066	0.114128		1.32981			0.703288			5.84			9.88
05HF17					73	46.2	21.6	235	3.37963	10.8796	0.27857		1.58009			0.704054			3.85			6.73
05HF18					76.8	45.2	21.3	233	3.60563	10.939	0.302147		1.69912			0.703601			5			8.18
ZB-02	Zhouba, Hebei	22.8		k-Ar	63.3	40.8	23	241	2.75217	10.4783	0.220721	0.206398	1.55147	1.52241										Liu, Y., Gao, S., Kelemen, P.B. and Xu, W., 2008. Recycled crust controls contrasting source compositions of Mesozoic and Cenozoic basalts in the North China Craton. Geochimica et Cosmochimica Acta, 72(9), pp.2349-2376, and references therein.	Basalt	114°59'60.00"E	41°30'0.00"N
ZB-10					24.9	16.4	14	121	1.77857	8.64286	0.191689		1.51829												Basalt
ZB-12					23.5	15.8	17.5	128	1.34286	7.31429	0.20882		1.48734												Basalt
ZB-15					25.9	16.9	17.4	135	1.48851	7.75862	0.204364		1.53254												Basalt
WF1 -1	Caiyuan, Liaoning	36.33	0.97	k-Ar	39.5	36.9	21.8	227	1.81193	10.4128	0.0444074		1.07046											Wang, W., Xu, W.L., Wang, D.Y., Ji, W.Q., Yang, D.B. and Pei, F.P., 2007. Caiyuanzi Paleogene basalts and deep-derived xenocrysts in eastern Liaoning, China: constraints on nature and deep process of the Cenozoic lithospheric mantle. Journal of Mineralogy and Petrology, 27(1), pp.63-70.	Basanite	122°30'0.00"E	39°45'0.00"N
WF2 -1		39.34	1.27		24.4	20.7	21.4	172	1.14019	8.03738	0.0591559		1.17874												Basanite
GG9-1	Jiyang Sag (Shahejie and Guantao basalts)	22.95	1.16	40Ar/39Ar	23.2	18.9	17.2	129	1.34884	7.5	0.189842		1.22751		0.703888	0.703853		0.51261	-0.4		0.28286	3.5		Li, H.Y., Xu, Y.G., Ryan, J.G. and Whattam, S.A., 2017. Evolution of the mantle beneath the eastern North China Craton during the Cenozoic: Linking geochemical and geophysical observations. Journal of Geophysical Research: Solid Earth, 122(1), pp.224-246.	Basalt	117° 8'18.54"E	36°58'53.34"N
GG16-2		23.07	1.41		18.9	15.8	17.4	120	1.08621	6.89655	0.165739		1.1962		0.70433	0.70432		0.512663	0.6		0.28287	3.8			Basalt
CG-12-2		43.61	0.78		28.2	21.1	21.5	161	1.31163	7.48837	0.178987		1.33649		0.704595	0.704472		0.51264	0.4		0.282918	5.9			Basalt
Y1812-4		49.16	7.65		68.9	45.1	22.2	241	3.1036	10.8559	0.243391		1.52772		0.704103	0.70403		0.512775	3.2		0.283001	8.9			Trachybasalt
Y161-4		44.9	1.73		80.6	50.2	26.4	234	3.05303	8.86364	0.405316		1.60558		0.703588	0.703491		0.512852	4.7		0.283	8.8			Basanite
G40-2		41.95	4.43		31.4	25	18.8	153	1.67021	8.1383	0.214547		1.256		0.704684	0.704594		0.512626	0.1		0.282879	4.5			Trachybasalt
DTJ-2	Shuangliao (Northeast China)	41.6	0.3	40Ar/39Ar	28	16.9	14.1	149	1.98582	10.5674	0.071922		1.6568											Xu, Y.G., Zhang, H.H., Qiu, H.N., Ge, W.C. and Wu, F.Y., 2012. Oceanic crust components in continental basalts from Shuangliao, Northeast China: derived from the mantle transition zone?. Chemical Geology, 328, pp.168-184.	Basalt	123°31'21.82"E	43°34'17.00"N
XTJ-2		43	0.4		25.4	14.1	15	138	1.69333	9.2	0.11827		1.80142
XHLB-1		50.9	0.4		53.5	34	19.7	235	2.71574	11.9289	0.106812		1.57353		0.703501	0.7034		0.51285	4.7
DHLB-1		51	0.5		32.8	26	17.9	143	1.8324	7.98883	0.270253		1.26154		0.703588	0.7035		0.512872	5
BLS-4		49.7	0.2		66.7	44	17.4	301	3.83333	17.2989	-0.0534165		1.51591
NBS-4		48.5	0.8		61	33.7	19.8	215	3.08081	10.8586	0.23998		1.81009		0.703319	0.7032		0.512893	5.4
BBT-1		50.1	0.8		67.4	40.6	19.4	241	3.47423	12.4227	0.179965		1.6601
LHT-25	Laohutai basalts (Fushun basin)	60.1	1.5	40Ar/39Ar	9.4	7.57	14.5	91.6	0.648276	6.31724	0.0147471		1.24174		0.703528	0.703499		0.512914	5.5					Kuang, Y.S., Wei, X., Hong, L.B., Ma, J.L., Pang, C.J., Zhong, Y.T., Zhao, J.X. and Xu, Y.G., 2012. Petrogenetic evaluation of the Laohutai basalts from North China Craton: Melting of a two-component source during lithospheric thinning in the late Cretaceous–early Cenozoic. Lithos, 154, pp.68-82.	Tholeiite basalt	122° 0'0.00"E	41°50'30.00"N
LHT-6		70.1	0.9		28.4	20.6	19.8	181	1.43434	9.14141	0.0515075		1.37864		0.705367	0.705248		0.512738	2.33						Alkali basalt
DD 18-1	Liaoning Province	58.36	1.64	k-Ar	24.4	19.4	23.6	198	1.0339	8.38983	-0.0191283		1.25773		0.7046	0.70453		0.51277	3					Data from Liu, Y., Gao, S., Kelemen, P.B. and Xu, W., 2008. Recycled crust controls contrasting source compositions of Mesozoic and Cenozoic basalts in the North China Craton. Geochimica et Cosmochimica Acta, 72(9), pp.2349-2376. Isotope data from Wang, W., Xu, W.L., Ji, W.Q., Yang, D.B. and Pei, F.P., 2006. Late Mesozoic and Paleogene basalts and deep-derived xenocrysts in eastern Liaoning provi…	Basalt	122° 1'60.00"E	39°30'60.00"N
DD 19-1		81.58	2.46		49.6	41.4	26	295	1.90769	11.3462	-0.00480111		1.19807		0.70427	0.70427		0.51268	1.74						Basanite	122°14'0.00"E	39°35'0.00"N
01D151	Daxizhuang, Shandong	73.5	0.3	40Ar/39Ar	59.5	29.86	21.4	286	2.78037	13.3645	0.0222749		1.99263		0.703663	0.7035		0.512926	7.45					Yan J, Chen JF, Xie Z, Gao TS, Foland KA, Zhang XD and Liu MW., 2005. Studies on Petrology and geochemistry of the Later Cretaceous basalts and mantle-derived xenoliths from eastern Shandong. Acta Petrologica Sinica, 21 (1): 99-112	Basanite	120° 3'56.25"E	36°20'57.89"N
PSK03-4	Qingdao region (China)	86	1.6	K-Ar	98	76.9	22.3	298	4.39462	13.3632	0.221171		1.27438		0.706528	0.70644		0.512733	2.8					Zhang, J., Zhang, H.F., Ying, J.F., Tang, Y.J. and Niu, L.F., 2008. Contribution of subducted Pacific slab to Late Cretaceous mafic magmatism in Qingdao region, China: a petrological record. Island Arc, 17(2), pp.231-241.	Mafic dikes	120°34'55.85"E	36°15'40.15"N
04PSK-5		77	1.7		100	90	25	322	4	12.88	0.211022		1.11111		0.706205	0.706112		0.5127	3.1
04-PSK-7		78.5	1.6		109	77.3	22.4	330	4.86607	14.7321	0.184108		1.41009		0.706154	0.706034		0.512785	3.8
JG-01	Fuxin County, Liaoning Province	100.4	1.6	k-Ar	60.7	37.1	25.8	198	2.35271	7.67442	0.412282		1.63612		0.70373	0.703423		0.51284	0.512756					Zhang, H. and Zheng, J., 2003. Geochemical characteristics and petrogenesis of Mesozoic basalts from the North China Craton: a case study in Fuxin, Liaoning Province. Chinese Science Bulletin, 48(9), pp.924-930.	Basalt	121°46'8.43"E	41°59'52.20"N
SF03-1	Eastern Heilongjiang, China	105.5	0.8	U-Pb (zircon)	9.17	22.9	10.09	110.38	0.908821	10.9395	-0.2964	-0.274977	0.400437	0.401774	0.70572	0.7055	0.705467	0.512626	1.01	1.02				Weiqiang, J., Wenliang, X., Debin, Y., Fuping, P., Ke, J. and Xiaoming, L., 2007. Chronology and geochemistry of volcanic rocks in the Cretaceous Suifenhe formation in eastern Heilongjiang, China. Acta Geologica Sinica‐English Edition, 81(2), pp.266-277.	Andesite	131° 4'32.83"E	44°25'10.27"N
SF03-2					9.34	23.58	10.44	112.46	0.894636	10.772	-0.290365		0.396098		0.705695	0.7055		0.512616	0.79
SF03-3					9.77	23.9	10.63	109.08	0.919097	10.2615	-0.238165		0.408787		0.705656	0.7054		0.512639	1.26
WHC-1	Zhanglaogontun Formation (Western Liaoning)	106.13	0.81	40Ar/39Ar	58.5	41.7	26	249	2.25	9.57692	0.208229		1.40288		0.703692	0.70364		0.512883	5.74					Yang, W. and Li, S., 2008. Geochronology and geochemistry of the Mesozoic volcanic rocks in Western Liaoning: implications for lithospheric thinning of the North China Craton. Lithos, 102(1), pp.88-117.	Basalt
HFG-13	Lanqi Formation (Western Liaoning)	166.14	0.89		8.7	23.2	20.9	163	0.416268	7.79904	-0.353346		0.375		0.706565	0.706247		0.511969	-11.5
FC1-2	Fangcheng	124.9	1.8	K-Ar	18	126.8	32.79	306	0.548948	9.33211	-0.382831		0.141956		0.709621	0.709561		0.511862	-13.4					Zhang, H.F., Sun, M., Zhou, X.H., Fan, W.M., Zhai, M.G. and Yin, J.F., 2002. Mesozoic lithosphere destruction beneath the North China Craton: evidence from major-, trace-element and Sr–Nd–Pb isotope studies of Fangcheng basalts. Contributions to Mineralogy and Petrology, 144(2), pp.241-254.	Alkali basalt	118°26'8.83"E	35°35'15.46"N
FC4		116.2	1.7		7.7	52	16.75	183	0.459701	10.9254	-0.591322		0.148077		0.709609	0.709369		0.511909	-12.8						Andesite
FX 2-1	Feixian and Fangcheng (western Shandong Province)	119	2.3	K-Ar	10.43	101.4	23.65	228.1	0.441015	9.64482	-0.505392		0.10286		0.71006	0.7099		0.51185	-13.82					Pei, F.P., Xu, W.L., Wang, Q.H., Wang, D.Y. and Lin, J.Q., 2004. Mesozoic basalt and mineral chemistry of the mantle-derived xenocrysts in Feixian, western Shandong, China: constraints on nature of Mesozoic lithospheric mantle. Geological Journal of China Universities, 10(1), pp.88-97.	Basanite	117°58'36.48"E	35°17'8.99"N
FC1 - 2		124.9	1.8		18	126.8	32.79	306	0.548948	9.33211	-0.382831		0.141956		0.70926	0.7092		0.51186	-13.42						Basanite
SHT-16	Sihetun, Liaoning	122.97	1.59	40Ar/39Ar	8.46	45.6	19.2	138	0.440625	7.1875	-0.26056		0.185526		0.70671	0.706274		0.512461	-2.1					Gao, S., Rudnick, R.L., Xu, W.L., Yuan, H.L., Liu, Y.S., Walker, R.J., Puchtel, I.S., Liu, X., Huang, H., Wang, X.R. and Yang, J., 2008. Recycling deep cratonic lithosphere and generation of intraplate magmatism in the North China Craton. Earth and Planetary Science Letters, 270(1), pp.41-53.	Trachybasalt	120°48'42.29"E	41°35'40.36"N
SHT-31		124.81	1.51		8.79	59.8	23.3	152	0.377253	6.52361	-0.247183		0.14699		0.706591	0.706155		0.512459	-2.16						Trachybasalt
DP-2	Jiaodong Peninsula	122.4	3.1	U-Pb (zircon)	73	27.6	23.84	208	3.06208	8.72483	0.419763		2.64493		0.708319	0.708277		0.51288	4.33					Ma, L., Jiang, S.Y., Hofmann, A.W., Xu, Y.G., Dai, B.Z. and Hou, M.L., 2016. Rapid lithospheric thinning of the North China Craton: New evidence from cretaceous mafic dikes in the Jiaodong Peninsula. Chemical Geology, 432, pp.1-15.	Diabase-porphyrite	120°14'60.00"E	37° 9'60.00"N
DP-5		122.6	3.3		39.8	31.9	25.84	226	1.54025	8.74613	0.119304		1.24765		0.706084	0.705992		0.512691	2.2						Diabase-porphyrite
JJLT-01	Jiaodong Peninsula	120.8	1.8	U-Pb (zircon)	11.19	47.79	16.34	132	0.684823	8.07834	-0.16648		0.234149		0.709539	0.709034		0.511792	-14.93					Ma, L., Jiang, S.Y., Hofmann, A.W., Dai, B.Z., Hou, M.L., Zhao, K.D., Chen, L.H., Li, J.W. and Jiang, Y.H., 2014. Lithospheric and asthenospheric sources of lamprophyres in the Jiaodong Peninsula: a consequence of rapid lithospheric thinning beneath the North China Craton?. Geochimica et Cosmochimica Acta, 124, pp.250-271.	Low-Ti lamprophyres	120°10'37.87"E	37°15'22.39"N
JJHT-02		121.6	1.7		190	62.01	32	316	5.9375	9.875	0.604092		3.06402		0.706062	0.705726		0.512654	1.76						High-Ti lamprophyres
JJHT-05		120.6	2.9		102	60.46	32.52	309	3.13653	9.50185	0.359058		1.68707		0.70594	0.705713		0.512585	0.24						High-Ti lamprophyres
ERBY04-1	Great Xing'an Range	139.7	0.7	40Ar/39Ar	14.3	61.9	18	348	0.794444	19.3333	-0.829645		0.231018		0.70539	0.704915		0.512656	2					Ying, J.F., Zhou, X.H., Zhang, L.C., Wang, F. and Zhang, Y.T., 2010. Geochronological and geochemical investigation of the late Mesozoic volcanic rocks from the Northern Great Xing’an Range and their tectonic implications. International Journal of Earth Sciences, 99(2), pp.357-378.	Basaltic trachyandesite
ERBY04-4		140.3	0.7		14	57.8	17.4	341	0.804598	19.5977	-0.835455		0.242215		0.705732	0.705008		0.512647	2.1						Trachyandesite
GH04-4		114.5	0.6		5.62	23.3	11.1	144	0.506306	12.973	-0.692623		0.241202		0.705481	0.705129		0.512677	2						Basaltic trachyandesite
YX-25	Yixian, Liaoning	123.5		A combination of 40Ar/39Ar and U-Pb (zircon)	6.63	16	13.1	104	0.506107	7.93893	-0.283301	-0.289228	0.414375	0.416951										Liu, Y., Gao, S., Kelemen, P.B. and Xu, W., 2008. Recycled crust controls contrasting source compositions of Mesozoic and Cenozoic basalts in the North China Craton. Geochimica et Cosmochimica Acta, 72(9), pp.2349-2376, and references therein.	Basalt	121°11'18.97"E	41°32'29.45"N
YX-26					6.52	15.8	13.3	103	0.490226	7.74436	-0.276456		0.412658
YX-27					6.52	15.5	12.9	102	0.505426	7.90698	-0.280522		0.420645
YX-30					7.49	18	13.3	115	0.563158	8.64662	-0.308115		0.416111
YX-103					6.68	15.9	13.4	106	0.498507	7.91045	-0.286874		0.420126
YX-108					6.81	16.3	13.2	108	0.515909	8.18182	-0.300098		0.417791
DD17-1	Qianrentun	129	5	U-Pb (zircon)	4.56	19.5	14.3	62.3	0.318881	4.35664	0.0164569		0.233846		0.708231	0.70808		0.512205	-7.1					Pei, F.P., Xu, W.L., Yang, D.B., Yu, Y., Wang, W. and Zhao, Q.G., 2011. Geochronology and geochemistry of Mesozoic mafic–ultramafic complexes in the southern Liaoning and southern Jilin provinces, NE China: constraints on the spatial extent of destruction of the North China Craton. Journal of Asian Earth Sciences, 40(2), pp.636-650.	Gabbro-diorite	122°21'38.74"E	39°25'32.54"N
DD22-1	Hajiakouzi	130	2		4.95	21.9	9.94	123	0.497988	12.3742	-0.660417		0.226027		0.706998	0.70665		0.512104	-8.9						Olivine Websterite	122°18'25.23"E	39°50'52.92"N
DD3-1	Yangmuchuan	132	2		5.32	21	17.2	106	0.309302	6.16279	-0.285989		0.253333		0.707816	0.70752		0.512044	-10.2						Amphibole gabbro	124°34'6.43"E	40°33'5.84"N
13ER52-1	Erguna Massif	181	9	U-Pb (zircon)	7.05	23	35.3	158	0.199717	4.47592	-0.20928		0.306522											Wang, W., Tang, J., Xu, W.L. and Wang, F., 2015. Geochronology and geochemistry of Early Jurassic volcanic rocks in the Erguna Massif, northeast China: Petrogenesis and implications for the tectonic evolution of the Mongol–Okhotsk suture belt. Lithos, 218, pp.73-86.	Basaltic andesite	49°34'0.00"N	119°15'0.00"E
ER18-1		182	2		8.9	33.6	20.6	181	0.432039	8.78641	-0.436595		0.264881												Trachybasalt	50°39'60.00"N	120°19'60.00"E
13ER20-1		193	5		4.57	19.8	17.4	144	0.262644	8.27586	-0.602834		0.230808												Basaltic andesite	51°20'0.00"N	121°55'0.00"E
HDL1-1	Heilongjiang Province	209	3	U-Pb (zircon)	3.52	13	26.6	104	0.132331	3.90977	-0.27527		0.270769											Wang, F., Xu, W.L., Xu, Y.G., Gao, F.H. and Ge, W.C., 2015. Late Triassic bimodal igneous rocks in eastern Heilongjiang Province, NE China: implications for the initiation of subduction of the Paleo-Pacific Plate beneath Eurasia. Journal of Asian Earth Sciences, 97, pp.406-423.	Gabbro Diabase	45°50'46.31"N	129°30'20.46"E
HDY16-1		211	2		3.31	64	19.6	150	0.168878	7.65306	-0.729392		0.0517188												Basaltic andesite	44°59'35.13"N	129°22'21.88"E
HB37-1		228	2		5.18	12	25.6	114	0.202344	4.45312	-0.199347		0.431667												Basalt	45°26'24.54"N	128°20'28.59"E
13HH19-1	Xing'an Massif	223	1	U-Pb (zircon)	3.63	20.7	11.5	123	0.315652	10.6957	-0.736869		0.175362											Li, Y., Xu, W.L., Wang, F., Pei, F.P., Tang, J. and Zhao, S., 2017. Triassic volcanism along the eastern margin of the Xing'an Massif, NE China: Constraints on the spatial–temporal extent of the Mongol–Okhotsk tectonic regime. Gondwana Research, 48, pp.205-223.	Andesite
13HH20-1		225	1		4.15	28.8	14	148	0.296429	10.5714	-0.754417		0.144097												Andesite
14DX7-1		228	2		6.36	21.7	17.7	171	0.359322	9.66102	-0.59576		0.293088												Basaltic andesite
14DX1-1		228	2		4.83	35.7	13.4	211	0.360448	15.7463	-1.00174		0.135294												Andesite
13HSW4-9		242	4		1.66	7.87	22.9	54.4	0.0724891	2.37555	-0.121193		0.210928												Andesite

## Sheet: Sample analyses at the AIF & OU
AIF
sample	material	J	±J	Plat. Age	± 2s w/o J	± 2s w/J	MSWD	Prob.	Steps	N	N-total	%gas	mol 39Ar	plateau Ca/K	± 2s plat. Ca/K	Isochron age (Ma)	±2s w/o J	±2s w/J	n	MSWD	p	40Ar/36Ar(i)	±2s	int. 40Ar*/39ArK	± 2s int. 40Ar*/39ArK	int. age (Ma)	± 2s int. age (Ma)	int. Ca/K	± 2s int. Ca/K
TCS 18.1	Groundmass	0.0041091	4.78e-06	152.94	0.19	0.52	1.2	0.25	AC-AS	17	45	40.1	6.01e-13	0.0195	0.0008	154.2	1.60409	1.64056	17	1.118	0.333	224.7	73.3	21.7639	0.207201	154.9	2.8	0.0198	0.0006
TCS 22.1	Groundmass	0.00410961	4.21e-06	158.39	0.84	0.95	1.7	0.03	N-AE	18	30	63.7	1.17e-13	0.9321	0.0948	158.244	0.446968	0.54427	18	1.587	0.063	537.2	223.9	22.4988	0.192597	159.9	2.6	0.9981	0.0742
TCS 31.1	Groundmass	0.00413476	4.67e-06	171.02	0.35	0.63	1.1	0.34	R-AH	17	31	53.1	8.63e-14	1.7263	0.2868	171.416	0.761457	0.846297	17	1.092	0.357	275.6	40.2	24.1509	0.129614	172.1	1.8	1.5647	0.2738
TCS 33.1	Groundmass	0.00409985	4.36e-06	132.42	0.3	0.49	0.9	0.6	P-AG	18	31	66	1.12e-13	0.7815	0.0285	132.526	0.864455	0.906201	18	0.908	0.559	294.6	31.3	18.6212	0.129585	133	1.8	0.9706	0.0755
Notes: Samples were irradiated in the Oregon State University reactor, Cd-shielded facility. Fish Canyon sanidine (28.294±0.036 (1σ) Ma, Renne et al. 2011) was used to establish neutron flux values (J). Decay constants are listed in Renne et al. (2011).
Nucleogenic production ratios:					Isotopic constants and decay rates:
(36Ar/37Ar)Ca		2.64 × 10−4			λ(40Ke)/yr		5.757 ± 0.016 × 10−11
(39Ar/37Ar)Ca		6.5 × 10−4			λ(40Kβ-)/yr		4.955 ± 0.013 × 10−10
(38Ar/37Ar)Ca		0.196 ± 0.00816 × 10−4			λ(37Ar)/d		1.983 ± 0.0045 × 10−2
(40Ar/39Ar)K		8.5 × 10−3			λ(39Ar)/d		7.068 ± 0.0788 × 10−6
(38Ar/39Ar)K		1.22 ± 0.0027 × 10−2			λ(36Cl)/d		6.308 ± 0 × 10−9
(36Ar/38Ar)Cl		2.629 ± 0.011 × 102			(40Ar/36Ar)Atm		298.56 ± 0.31
37Ar/39Ar to Ca/K		1.96			(40Ar/38Ar)Atm		1583.5 ± 2.5
38Ar/39Ar to Cl/K		2.9			40K/KTotal		0.01167 ± 0.00002
OU
sample	material	J	±J	Plat. Age	± 2s w/o J	± 2s w/J	MSWD	Prob.	Steps	N	N-total	%gas	mol 39Ar	plateau Ca/K	± 2s plat. Ca/K	Isochron age (Ma)	±2s w/o J	±2s w/J	n	MSWD	p	40Ar/36Ar(i)	±2s	int. 40Ar*/39ArK	± 2s int. 40Ar*/39ArK	int. age (Ma)	± 2s int. age (Ma)	int. Ca/K	± 2s int. Ca/K
TCS 25.2	Groundmass	0.00795928	7.959e-05	160		3.2	1.15	0.32	4-13	10	17	75.6				161.7	2.3	3.9	17	5	0	250	47
Notes: Samples were irradiated in the McMaster University Reactor, Canada, Cd-shielding used. GA1550 Biotite (99.738±0.104 (1σ) Ma, Renne et al. 2011) was used to establish neutron flux values (J). Decay constants are listed in Renne et al. (2011).
Nucleogenic production ratios:					Isotopic constants and decay rates:
(36Ar/37Ar)Ca		2.65 × 10−4			λ(40Ke)/yr		5.757 ± 0.016 × 10−11
(39Ar/37Ar)Ca		6.5 × 10−4			λ(40Kβ-)/yr		4.955 ± 0.013 × 10−10
(40Ar/39Ar)K		8.5 × 10−3			λ(37Ar)/d		1.983 ± 0.0045 × 10−2
					λ(39Ar)/d		7.068 ± 0.0788 × 10−6
					(40Ar/36Ar)Atm		298.56 ± 0.31
					40K/KTotal		0.01167 ± 0.00002
